# Supplementary material for: Diethyl 1-acetyl-4′-(4-chloro­phen­yl)-5′-(4-nitro­phen­yl)-2-oxospiro­[indoline-3,3′-pyrrolidine]-2′,2′-dicarboxyl­ate
Source: Acta Crystallogr Sect E Struct Rep Online. 2009 Sep 9;65(Pt 10):o2388. doi: 10.1107/S160053680903551X (PMC2970347; doi:10.1107/S160053680903551X)
Supplement: Supplementary file 1 [file e-65-o2388-sup1.cif]

##############################################################################
###                                                                        ###
###        Electronic paper (Acta Crystallographica Section E)             ###
###                                                                        ###
##############################################################################
#                                                                            #
# This CIF contains the data in a paper accepted for publication in Acta     #
# Crystallographica Section E. It conforms to the requirements of Notes      #
# for Authors for Section E, and has been peer reviewed under the auspices   #
# of the IUCr Commission on Journals.                                        #
#                                                                            #
# Full details of the Crystallographic Information File format               #
# are given in the paper "The Crystallographic Information File (CIF):       #
# a New Standard Archive File for Crystallography" by S. R. Hall, F. H.      #
# Allen and I. D. Brown [Acta Cryst. (1991), A47, 655-685].                  #
#                                                                            #
# The current version of the core CIF dictionary is obtainable from          #
# ftp://ftp.iucr.org/pub/cif_core.dic. The current version number is 2.4.    #
#                                                                            #
# Software is freely available for graphical display of the structure(s) in  #
# this CIF.  For information consult the CIF home page http://www.iucr.org/  #
# cif/home.html                                                              #
#                                                                            #
# This file may be used for bona fide research purposes within the           #
# scientific community so long as proper attribution is given to the journal # 
# article from which it was obtained.                                        #
#                                                                            #
##############################################################################
                                             
data_global
_audit_creation_method     'SHELXL97'
_journal_date_recd_electronic     2009-08-24
_journal_date_accepted     2009-09-02
_journal_name_full     'Acta Crystallographica, Section E'
_journal_year     2009
_journal_volume     65
_journal_issue     10
_journal_page_first     o2388
_journal_page_last     o2388
_journal_paper_category     QO
_journal_coeditor_code     XU2602
_publ_contact_author_name     'Long He'
_publ_contact_author_address
;
College of Chemistry and Chemical Engineering
China West Normal University
Nanchong 637002
People's Republic of China
;
_publ_contact_author_email     helongcwnu@yahoo.com.cn
_publ_contact_author_fax     ?
_publ_contact_author_phone     ?
_publ_section_title
;\
Diethyl
1-acetyl-4'-(4-chlorophenyl)-5'-(4-nitrophenyl)-2-oxospiro[indoline-3,3'-\
pyrrolidine]-2',2'-dicarboxylate
;
loop_
    _publ_author_name
    _publ_author_address
    'Long He'
;
College of Chemistry and Chemical Engineering
China West Normal University
Nanchong 637002
People's Republic of China
;
data_I
_audit_creation_method     SHELXL97
_chemical_name_systematic
;
Diethyl 1-acetyl-4'-(4-chlorophenyl)-5'-(4-nitrophenyl)-
2-oxospiro[indoline-3,3'-pyrrolidine]-2',2'-dicarboxylate
;
_chemical_name_common     ?
_chemical_formula_moiety     'C31 H28 Cl N3 O8'
_chemical_formula_sum     'C31 H28 Cl N3 O8'
_chemical_formula_iupac     'C31 H28 Cl N3 O8'
_chemical_formula_weight     606.01
_chemical_melting_point     ?
_symmetry_cell_setting     orthorhombic
_symmetry_space_group_name_H-M     'P 21 21 21'
_symmetry_space_group_name_Hall     'P 2ac 2ab'
loop_
    _symmetry_equiv_pos_as_xyz
    'x, y, z'
    '-x+1/2, -y, z+1/2'
    'x+1/2, -y+1/2, -z'
    '-x, y+1/2, -z+1/2'
_cell_length_a     9.780(2)
_cell_length_b     14.859(3)
_cell_length_c     20.466(5)
_cell_angle_alpha     90.00
_cell_angle_beta     90.00
_cell_angle_gamma     90.00
_cell_volume     2974.1(11)
_cell_formula_units_Z     4
_cell_measurement_reflns_used     19085
_cell_measurement_theta_min     2.1521
_cell_measurement_theta_max     62.5889
_cell_measurement_temperature     293(2)
_exptl_crystal_description     block
_exptl_crystal_colour     colourless
_exptl_crystal_size_max     0.40
_exptl_crystal_size_mid     0.38
_exptl_crystal_size_min     0.32
_exptl_crystal_density_diffrn     1.353
_exptl_crystal_density_meas     ?
_exptl_crystal_density_method     'not measured'
_exptl_crystal_F_000     1264
_exptl_absorpt_coefficient_mu     1.613
_exptl_absorpt_correction_type     multi-scan
_exptl_absorpt_process_details     '(CrysAlis Pro; Oxford Diffraction, 2009)'
_exptl_absorpt_correction_T_min     0.5646
_exptl_absorpt_correction_T_max     0.6263
_diffrn_ambient_temperature     293(2)
_diffrn_radiation_type     CuK\a
_diffrn_radiation_wavelength     1.54184
_diffrn_radiation_source     'Enhance Ultra (Cu) X-ray Source'
_diffrn_radiation_monochromator     'mirror'
_diffrn_measurement_device_type     'Oxford Diffraction Gemini S Ultra'
_diffrn_measurement_method     \w
_diffrn_detector_area_resol_mean     ?
_diffrn_reflns_number     27366
_diffrn_reflns_av_R_equivalents     0.0335
_diffrn_reflns_av_sigmaI/netI     0.0168
_diffrn_reflns_theta_min     3.68
_diffrn_reflns_theta_max     62.67
_diffrn_reflns_theta_full     62.67
_diffrn_measured_fraction_theta_max     0.993
_diffrn_measured_fraction_theta_full     0.993
_diffrn_reflns_limit_h_min     -11
_diffrn_reflns_limit_h_max     10
_diffrn_reflns_limit_k_min     -16
_diffrn_reflns_limit_k_max     16
_diffrn_reflns_limit_l_min     -23
_diffrn_reflns_limit_l_max     23
_diffrn_standards_number     0
_diffrn_standards_interval_count     0
_diffrn_standards_interval_time     0
_diffrn_standards_decay_%     0
_refine_special_details
;
Refinement of <i>F</i>^2^ against ALL reflections. The weighted <i>R</i>-factor
<i>wR</i> and goodness of fit <i>S</i> are based on <i>F</i>^2^, conventional
<i>R</i>-factors <i>R</i> are based on <i>F</i>, with <i>F</i> set to zero for
negative <i>F</i>^2^. The threshold expression of <i>F</i>^2^ >
\s(<i>F</i>^2^) is used only for calculating <i>R</i>-factors(gt) <i>etc</i>.
and is not relevant to the choice of reflections for refinement.
<i>R</i>-factors based on <i>F</i>^2^ are statistically about twice as large
as those based on <i>F</i>, and <i>R</i>- factors based on ALL data will be
even larger.
;
_reflns_number_total     4732
_reflns_number_gt     4456
_reflns_threshold_expression     I>2\s(I)
_refine_ls_structure_factor_coef     Fsqd
_refine_ls_matrix_type     full
_refine_ls_R_factor_all     0.0349
_refine_ls_R_factor_gt     0.0329
_refine_ls_wR_factor_gt     0.0654
_refine_ls_wR_factor_ref     0.0662
_refine_ls_goodness_of_fit_ref     1.000
_refine_ls_restrained_S_all     1.000
_refine_ls_number_reflns     4732
_refine_ls_number_parameters     403
_refine_ls_number_restraints     0
_refine_ls_hydrogen_treatment     mixed
_refine_ls_weighting_scheme     calc
_refine_ls_weighting_details
           'calc w = 1/[\s^2^(Fo^2^)+(0.01P)^2^+1.12P] where P=(Fo^2^+2Fc^2^)/3'
_atom_sites_solution_hydrogens     geom
_atom_sites_solution_primary     direct
_atom_sites_solution_secondary     difmap
_refine_ls_shift/su_max     0.001
_refine_ls_shift/su_mean     0.000
_refine_diff_density_max     0.122
_refine_diff_density_min     -0.150
_refine_ls_extinction_method     none
_refine_ls_extinction_coef     ?
_refine_ls_abs_structure_details     'Flack (1983), with 2017 Friedel pairs'
_refine_ls_abs_structure_Flack     0.020(15)
loop_
    _atom_type_symbol
    _atom_type_description
    _atom_type_scat_dispersion_real
    _atom_type_scat_dispersion_imag
    _atom_type_scat_source
    'C' 'C' 0.0181 0.0091
                         'International Tables Vol C Tables 4.2.6.8 and 6.1.1.4'
    'H' 'H' 0.0000 0.0000
                         'International Tables Vol C Tables 4.2.6.8 and 6.1.1.4'
    'N' 'N' 0.0311 0.0180
                         'International Tables Vol C Tables 4.2.6.8 and 6.1.1.4'
    'O' 'O' 0.0492 0.0322
                         'International Tables Vol C Tables 4.2.6.8 and 6.1.1.4'
    'Cl' 'Cl' 0.3639 0.7018
                         'International Tables Vol C Tables 4.2.6.8 and 6.1.1.4'
_computing_data_collection     'CrysAlis Pro (Oxford Diffraction, 2009)'
_computing_cell_refinement     'CrysAlis Pro (Oxford Diffraction, 2009)'
_computing_data_reduction     'CrysAlis Pro (Oxford Diffraction, 2009)'
_computing_structure_solution     'SHELXS97 (Sheldrick, 2008)'
_computing_structure_refinement     'SHELXL97 (Sheldrick, 2008)'
_computing_molecular_graphics     'ORTEP-3 for Windows (Farrugia, 1997)'
_computing_publication_material     'WinGX (Farrugia, 1999)'
loop_
    _atom_site_type_symbol
    _atom_site_label
    _atom_site_fract_x
    _atom_site_fract_y
    _atom_site_fract_z
    _atom_site_U_iso_or_equiv
    _atom_site_adp_type
    _atom_site_calc_flag
    _atom_site_refinement_flags
    _atom_site_occupancy
    _atom_site_disorder_assembly
    _atom_site_disorder_group
    Cl Cl1 1.09946(7) 0.04005(5) -0.15933(4) 0.0854(2) Uani d . 1 . .
    O O1 0.64684(17) -0.06223(10) 0.10179(8) 0.0676(4) Uani d . 1 . .
    O O2 0.6735(2) 0.19830(13) 0.17061(9) 0.0952(6) Uani d . 1 . .
    O O3 0.4061(2) -0.20875(10) 0.04919(9) 0.0884(6) Uani d . 1 . .
    O O4 0.36139(19) -0.12113(11) 0.13466(8) 0.0711(5) Uani d . 1 . .
    O O5 0.13360(19) 0.01337(13) 0.03482(10) 0.0905(6) Uani d . 1 . .
    O O6 0.28979(16) 0.05350(10) 0.10874(8) 0.0645(4) Uani d . 1 . .
    O O7 0.5892(3) -0.37919(15) -0.29155(11) 0.1140(8) Uani d . 1 . .
    O O8 0.4917(3) -0.45986(14) -0.22027(12) 0.1298(10) Uani d . 1 . .
    N N1 0.5298(3) -0.38745(15) -0.24018(12) 0.0773(6) Uani d . 1 . .
    N N2 0.3198(2) -0.07998(13) -0.03716(9) 0.0550(5) Uani d . 1 A .
    H H4 0.252(2) -0.0467(15) -0.0536(11) 0.057(7) Uiso d . 1 . .
    N N3 0.60487(19) 0.09166(11) 0.09909(8) 0.0524(4) Uani d . 1 . .
    C C1 0.4012(3) 0.23572(15) -0.04607(12) 0.0635(6) Uani d . 1 . .
    H H1 0.3536 0.2652 -0.0791 0.076 Uiso calc R 1 . .
    C C2 0.4675(3) 0.28445(15) 0.00113(13) 0.0653(6) Uani d . 1 . .
    H H2 0.4643 0.3470 -0.0006 0.078 Uiso calc R 1 . .
    C C3 0.5388(3) 0.24359(14) 0.05103(12) 0.0618(6) Uani d . 1 . .
    H H3 0.5826 0.2774 0.0831 0.074 Uiso calc R 1 . .
    C C4 0.5428(2) 0.15029(13) 0.05182(10) 0.0500(5) Uani d . 1 . .
    C C5 0.4780(2) 0.09924(13) 0.00393(10) 0.0465(5) Uani d . 1 . .
    C C6 0.4053(2) 0.14167(14) -0.04455(11) 0.0554(5) Uani d . 1 . .
    H H6 0.3593 0.1082 -0.0760 0.067 Uiso calc R 1 . .
    C C7 0.4978(2) -0.00011(13) 0.01833(10) 0.0463(5) Uani d . 1 A .
    C C8 0.5901(2) 0.00172(14) 0.07806(10) 0.0517(5) Uani d . 1 . .
    C C9 0.6535(3) 0.11918(18) 0.16049(12) 0.0661(6) Uani d . 1 . .
    C C10 0.6741(4) 0.0499(2) 0.21150(12) 0.0956(9) Uani d . 1 . .
    H H10A 0.5943 0.0125 0.2142 0.143 Uiso calc R 1 . .
    H H10B 0.6893 0.0787 0.2529 0.143 Uiso calc R 1 . .
    H H10C 0.7520 0.0137 0.2005 0.143 Uiso calc R 1 . .
    C C11 0.5600(2) -0.05979(13) -0.03652(10) 0.0475(5) Uani d . 1 . .
    H H11 0.5788 -0.1183 -0.0163 0.057 Uiso calc R 1 . .
    C C12 0.4372(2) -0.07482(13) -0.08216(10) 0.0505(5) Uani d . 1 . .
    H H12 0.4265 -0.0221 -0.1105 0.061 Uiso calc R 1 . .
    C C13 0.3575(2) -0.05148(13) 0.02874(10) 0.0501(5) Uani d . 1 . .
    C C14 0.3776(2) -0.13656(15) 0.07181(12) 0.0601(6) Uani d . 1 A .
    C C15 0.3784(3) -0.19894(19) 0.17846(14) 0.0859(8) Uani d . 1 . .
    H H15A 0.3345 -0.2511 0.1591 0.103 Uiso calc R 1 . .
    H H15B 0.3334 -0.1864 0.2197 0.103 Uiso calc R 1 . .
    C C16 0.5243(4) -0.2199(2) 0.19082(17) 0.1080(11) Uani d . 1 . .
    H H16A 0.5308 -0.2698 0.2205 0.162 Uiso calc R 1 . .
    H H16B 0.5684 -0.1683 0.2097 0.162 Uiso calc R 1 . .
    H H16C 0.5683 -0.2351 0.1504 0.162 Uiso calc R 1 . .
    C C17 0.2462(3) 0.00796(15) 0.05735(12) 0.0580(6) Uani d . 1 A .
    C C18 0.1908(18) 0.1190(11) 0.1331(5) 0.078(3) Uani d P 0.663(5) A 1
    H H18A 0.1077 0.0897 0.1479 0.093 Uiso calc PR 0.663(5) A 1
    H H18B 0.1679 0.1630 0.0998 0.093 Uiso calc PR 0.663(5) A 1
    C C19 0.2687(5) 0.1632(4) 0.1910(3) 0.1042(18) Uani d P 0.663(5) A 1
    H H19A 0.2114 0.2078 0.2112 0.156 Uiso calc PR 0.663(5) A 1
    H H19B 0.3506 0.1912 0.1751 0.156 Uiso calc PR 0.663(5) A 1
    H H19C 0.2920 0.1180 0.2226 0.156 Uiso calc PR 0.663(5) A 1
    C C18B 0.201(4) 0.109(2) 0.1530(12) 0.078(3) Uani d P 0.337(5) A 2
    H H18C 0.1051 0.0958 0.1446 0.093 Uiso calc PR 0.337(5) A 2
    H H18D 0.2201 0.0945 0.1983 0.093 Uiso calc PR 0.337(5) A 2
    C C19B 0.2277(11) 0.2020(8) 0.1410(6) 0.1042(18) Uani d P 0.337(5) A 2
    H H19D 0.1689 0.2383 0.1677 0.156 Uiso calc PR 0.337(5) A 2
    H H19E 0.2111 0.2152 0.0957 0.156 Uiso calc PR 0.337(5) A 2
    H H19F 0.3214 0.2150 0.1513 0.156 Uiso calc PR 0.337(5) A 2
    C C20 0.4548(2) -0.15803(14) -0.12431(10) 0.0520(5) Uani d . 1 . .
    C C21 0.4107(3) -0.24182(15) -0.10433(13) 0.0880(10) Uani d . 1 . .
    H H21 0.3640 -0.2477 -0.0650 0.106 Uiso calc R 1 . .
    C C22 0.4351(4) -0.31696(17) -0.14218(13) 0.0920(10) Uani d . 1 . .
    H H22 0.4056 -0.3734 -0.1285 0.110 Uiso calc R 1 . .
    C C23 0.5028(2) -0.30745(15) -0.19981(11) 0.0591(6) Uani d . 1 . .
    C C24 0.5454(3) -0.22572(15) -0.22211(11) 0.0637(6) Uani d . 1 . .
    H H24 0.5899 -0.2204 -0.2621 0.076 Uiso calc R 1 . .
    C C25 0.5206(3) -0.15126(15) -0.18380(11) 0.0612(6) Uani d . 1 . .
    H H25 0.5489 -0.0950 -0.1984 0.073 Uiso calc R 1 . .
    C C26 0.6926(2) -0.02983(13) -0.06711(10) 0.0482(5) Uani d . 1 . .
    C C27 0.8076(2) -0.08192(15) -0.05669(12) 0.0619(6) Uani d . 1 . .
    H H27 0.8008 -0.1323 -0.0300 0.074 Uiso calc R 1 . .
    C C28 0.9330(2) -0.06145(17) -0.08482(12) 0.0688(7) Uani d . 1 . .
    H H28 1.0089 -0.0978 -0.0775 0.083 Uiso calc R 1 . .
    C C29 0.9422(2) 0.01330(16) -0.12345(11) 0.0611(6) Uani d . 1 . .
    C C30 0.8322(2) 0.06705(15) -0.13547(11) 0.0622(6) Uani d . 1 . .
    H H30 0.8408 0.1175 -0.1621 0.075 Uiso calc R 1 . .
    C C31 0.7064(2) 0.04538(15) -0.10724(11) 0.0583(5) Uani d . 1 . .
    H H31 0.6307 0.0816 -0.1153 0.070 Uiso calc R 1 . .
loop_
    _atom_site_aniso_label
    _atom_site_aniso_U_11
    _atom_site_aniso_U_22
    _atom_site_aniso_U_33
    _atom_site_aniso_U_12
    _atom_site_aniso_U_13
    _atom_site_aniso_U_23
    Cl1 0.0629(4) 0.1033(5) 0.0900(5) -0.0142(4) 0.0124(3) 0.0004(4)
    O1 0.0756(11) 0.0570(9) 0.0701(10) 0.0076(8) -0.0155(8) 0.0078(8)
    O2 0.1405(18) 0.0780(13) 0.0672(11) -0.0327(13) -0.0184(12) -0.0167(10)
    O3 0.1411(18) 0.0437(9) 0.0805(12) 0.0019(10) 0.0153(13) 0.0014(9)
    O4 0.0926(13) 0.0613(10) 0.0595(10) 0.0072(9) 0.0060(9) 0.0083(8)
    O5 0.0607(11) 0.0989(14) 0.1119(15) 0.0141(10) -0.0127(11) -0.0356(12)
    O6 0.0650(9) 0.0594(9) 0.0692(10) 0.0006(8) 0.0083(8) -0.0157(8)
    O7 0.154(2) 0.0987(15) 0.0888(15) -0.0116(15) 0.0374(16) -0.0396(12)
    O8 0.195(3) 0.0629(13) 0.1315(19) -0.0220(16) 0.0478(19) -0.0379(13)
    N1 0.0878(16) 0.0643(14) 0.0798(16) -0.0093(12) 0.0046(13) -0.0251(12)
    N2 0.0546(11) 0.0537(11) 0.0566(11) -0.0051(9) -0.0018(9) -0.0087(9)
    N3 0.0583(11) 0.0502(10) 0.0487(10) -0.0053(8) -0.0071(9) -0.0043(8)
    C1 0.0697(15) 0.0501(13) 0.0708(15) 0.0102(12) 0.0029(13) 0.0104(11)
    C2 0.0719(16) 0.0399(12) 0.0840(17) -0.0005(11) 0.0056(14) 0.0018(12)
    C3 0.0664(14) 0.0449(12) 0.0739(15) -0.0098(11) 0.0039(13) -0.0123(11)
    C4 0.0516(11) 0.0450(11) 0.0533(12) -0.0037(9) 0.0016(10) -0.0026(10)
    C5 0.0514(12) 0.0369(10) 0.0510(12) 0.0004(9) 0.0002(9) -0.0026(9)
    C6 0.0590(13) 0.0463(12) 0.0610(13) 0.0031(10) -0.0055(11) -0.0019(10)
    C7 0.0525(12) 0.0377(10) 0.0487(11) 0.0001(9) -0.0032(9) -0.0006(9)
    C8 0.0529(12) 0.0497(12) 0.0523(12) -0.0009(10) 0.0001(10) 0.0019(10)
    C9 0.0693(15) 0.0755(17) 0.0534(13) -0.0155(13) -0.0037(12) -0.0043(13)
    C10 0.132(3) 0.098(2) 0.0573(15) -0.014(2) -0.0244(17) 0.0039(15)
    C11 0.0546(12) 0.0357(10) 0.0521(11) -0.0015(9) -0.0004(10) -0.0010(9)
    C12 0.0595(13) 0.0397(11) 0.0523(12) -0.0044(9) 0.0005(10) -0.0022(9)
    C13 0.0540(12) 0.0412(11) 0.0552(12) -0.0020(9) 0.0000(10) -0.0038(9)
    C14 0.0651(14) 0.0495(13) 0.0658(15) -0.0077(11) 0.0064(12) 0.0007(11)
    C15 0.105(2) 0.0771(18) 0.0751(17) 0.0016(17) 0.0107(17) 0.0251(15)
    C16 0.112(3) 0.100(2) 0.112(3) 0.006(2) -0.011(2) 0.048(2)
    C17 0.0604(14) 0.0491(12) 0.0645(14) -0.0033(10) 0.0052(12) -0.0050(11)
    C18 0.078(3) 0.076(4) 0.080(7) 0.010(3) 0.007(6) -0.031(5)
    C19 0.092(3) 0.116(4) 0.105(4) -0.007(3) 0.015(3) -0.060(3)
    C18B 0.078(3) 0.076(4) 0.080(7) 0.010(3) 0.007(6) -0.031(5)
    C19B 0.092(3) 0.116(4) 0.105(4) -0.007(3) 0.015(3) -0.060(3)
    C20 0.0603(13) 0.0450(11) 0.0507(12) -0.0084(10) -0.0007(10) -0.0051(9)
    C21 0.138(3) 0.0526(14) 0.0734(16) -0.0306(16) 0.0429(18) -0.0163(13)
    C22 0.141(3) 0.0499(14) 0.0848(19) -0.0320(16) 0.0378(19) -0.0142(13)
    C23 0.0673(15) 0.0525(13) 0.0576(13) -0.0043(11) 0.0008(11) -0.0163(11)
    C24 0.0789(16) 0.0616(14) 0.0506(12) -0.0091(13) 0.0038(12) -0.0063(11)
    C25 0.0818(17) 0.0478(12) 0.0540(13) -0.0077(12) 0.0038(12) 0.0027(10)
    C26 0.0533(11) 0.0392(11) 0.0522(12) -0.0026(9) -0.0021(10) -0.0053(9)
    C27 0.0607(14) 0.0519(13) 0.0731(15) 0.0013(11) 0.0011(12) 0.0100(11)
    C28 0.0524(14) 0.0690(16) 0.0849(18) 0.0069(12) 0.0008(12) 0.0059(14)
    C29 0.0580(14) 0.0645(14) 0.0608(13) -0.0121(11) 0.0028(11) -0.0111(11)
    C30 0.0674(15) 0.0516(13) 0.0674(15) -0.0039(11) 0.0043(12) 0.0038(11)
    C31 0.0620(13) 0.0495(12) 0.0635(13) 0.0034(11) 0.0037(11) 0.0053(11)
_geom_special_details
;
 All esds (except the esd in the dihedral angle between two l.s. planes)
 are estimated using the full covariance matrix.  The cell esds are taken
 into account individually in the estimation of esds in distances, angles
 and torsion angles; correlations between esds in cell parameters are only
 used when they are defined by crystal symmetry.  An approximate (isotropic)
 treatment of cell esds is used for estimating esds involving l.s. planes.
;
loop_
    _geom_bond_atom_site_label_1
    _geom_bond_atom_site_label_2
    _geom_bond_site_symmetry_2
    _geom_bond_distance
    _geom_bond_publ_flag
    Cl1 C29 . 1.750(2) ?
    O1 C8 . 1.203(2) ?
    O2 C9 . 1.210(3) ?
    O3 C14 . 1.201(3) ?
    O4 C14 . 1.316(3) ?
    O4 C15 . 1.472(3) ?
    O5 C17 . 1.197(3) ?
    O6 C17 . 1.321(3) ?
    O6 C18 . 1.460(16) ?
    O6 C18B . 1.50(3) ?
    O7 N1 . 1.208(3) ?
    O8 N1 . 1.209(3) ?
    N1 C23 . 1.471(3) ?
    N2 C13 . 1.461(3) ?
    N2 C12 . 1.474(3) ?
    N2 H4 . 0.90(2) ?
    N3 C9 . 1.404(3) ?
    N3 C8 . 1.411(3) ?
    N3 C4 . 1.437(3) ?
    C1 C2 . 1.370(3) ?
    C1 C6 . 1.398(3) ?
    C1 H1 . 0.9300 ?
    C2 C3 . 1.377(3) ?
    C2 H2 . 0.9300 ?
    C3 C4 . 1.387(3) ?
    C3 H3 . 0.9300 ?
    C4 C5 . 1.392(3) ?
    C5 C6 . 1.374(3) ?
    C5 C7 . 1.518(3) ?
    C6 H6 . 0.9300 ?
    C7 C8 . 1.520(3) ?
    C7 C11 . 1.554(3) ?
    C7 C13 . 1.585(3) ?
    C9 C10 . 1.479(4) ?
    C10 H10A . 0.9600 ?
    C10 H10B . 0.9600 ?
    C10 H10C . 0.9600 ?
    C11 C26 . 1.508(3) ?
    C11 C12 . 1.537(3) ?
    C11 H11 . 0.9800 ?
    C12 C20 . 1.517(3) ?
    C12 H12 . 0.9800 ?
    C13 C17 . 1.519(3) ?
    C13 C14 . 1.554(3) ?
    C15 C16 . 1.482(4) ?
    C15 H15A . 0.9700 ?
    C15 H15B . 0.9700 ?
    C16 H16A . 0.9600 ?
    C16 H16B . 0.9600 ?
    C16 H16C . 0.9600 ?
    C18 C19 . 1.555(15) ?
    C18 H18A . 0.9700 ?
    C18 H18B . 0.9700 ?
    C19 H19A . 0.9600 ?
    C19 H19B . 0.9600 ?
    C19 H19C . 0.9600 ?
    C18B C19B . 1.43(4) ?
    C18B H18C . 0.9700 ?
    C18B H18D . 0.9700 ?
    C19B H19D . 0.9600 ?
    C19B H19E . 0.9600 ?
    C19B H19F . 0.9600 ?
    C20 C21 . 1.380(3) ?
    C20 C25 . 1.381(3) ?
    C21 C22 . 1.380(3) ?
    C21 H21 . 0.9300 ?
    C22 C23 . 1.360(3) ?
    C22 H22 . 0.9300 ?
    C23 C24 . 1.363(3) ?
    C24 C25 . 1.378(3) ?
    C24 H24 . 0.9300 ?
    C25 H25 . 0.9300 ?
    C26 C27 . 1.382(3) ?
    C26 C31 . 1.393(3) ?
    C27 C28 . 1.388(3) ?
    C27 H27 . 0.9300 ?
    C28 C29 . 1.366(3) ?
    C28 H28 . 0.9300 ?
    C29 C30 . 1.362(3) ?
    C30 C31 . 1.398(3) ?
    C30 H30 . 0.9300 ?
    C31 H31 . 0.9300 ?
loop_
    _geom_angle_atom_site_label_1
    _geom_angle_atom_site_label_2
    _geom_angle_atom_site_label_3
    _geom_angle_site_symmetry_1
    _geom_angle_site_symmetry_3
    _geom_angle
    _geom_angle_publ_flag
    C14 O4 C15 . . 116.40(19) ?
    C17 O6 C18 . . 113.5(6) ?
    C17 O6 C18B . . 125.0(13) ?
    C18 O6 C18B . . 17.2(12) ?
    O7 N1 O8 . . 122.1(2) ?
    O7 N1 C23 . . 119.5(2) ?
    O8 N1 C23 . . 118.3(2) ?
    C13 N2 C12 . . 111.43(17) ?
    C13 N2 H4 . . 112.0(15) ?
    C12 N2 H4 . . 108.5(15) ?
    C9 N3 C8 . . 125.68(18) ?
    C9 N3 C4 . . 124.68(18) ?
    C8 N3 C4 . . 109.00(16) ?
    C2 C1 C6 . . 119.9(2) ?
    C2 C1 H1 . . 120.0 ?
    C6 C1 H1 . . 120.0 ?
    C1 C2 C3 . . 121.9(2) ?
    C1 C2 H2 . . 119.0 ?
    C3 C2 H2 . . 119.0 ?
    C2 C3 C4 . . 117.6(2) ?
    C2 C3 H3 . . 121.2 ?
    C4 C3 H3 . . 121.2 ?
    C3 C4 C5 . . 121.6(2) ?
    C3 C4 N3 . . 128.8(2) ?
    C5 C4 N3 . . 109.64(16) ?
    C6 C5 C4 . . 119.60(18) ?
    C6 C5 C7 . . 130.76(18) ?
    C4 C5 C7 . . 109.57(18) ?
    C5 C6 C1 . . 119.3(2) ?
    C5 C6 H6 . . 120.3 ?
    C1 C6 H6 . . 120.3 ?
    C5 C7 C8 . . 102.40(16) ?
    C5 C7 C11 . . 117.69(17) ?
    C8 C7 C11 . . 111.05(16) ?
    C5 C7 C13 . . 112.56(17) ?
    C8 C7 C13 . . 114.50(17) ?
    C11 C7 C13 . . 99.26(15) ?
    O1 C8 N3 . . 125.27(19) ?
    O1 C8 C7 . . 125.77(19) ?
    N3 C8 C7 . . 108.86(17) ?
    O2 C9 N3 . . 119.4(2) ?
    O2 C9 C10 . . 122.2(2) ?
    N3 C9 C10 . . 118.4(2) ?
    C9 C10 H10A . . 109.5 ?
    C9 C10 H10B . . 109.5 ?
    H10A C10 H10B . . 109.5 ?
    C9 C10 H10C . . 109.5 ?
    H10A C10 H10C . . 109.5 ?
    H10B C10 H10C . . 109.5 ?
    C26 C11 C12 . . 117.55(17) ?
    C26 C11 C7 . . 117.90(16) ?
    C12 C11 C7 . . 102.50(16) ?
    C26 C11 H11 . . 106.0 ?
    C12 C11 H11 . . 106.0 ?
    C7 C11 H11 . . 106.0 ?
    N2 C12 C20 . . 113.65(17) ?
    N2 C12 C11 . . 103.66(16) ?
    C20 C12 C11 . . 112.04(18) ?
    N2 C12 H12 . . 109.1 ?
    C20 C12 H12 . . 109.1 ?
    C11 C12 H12 . . 109.1 ?
    N2 C13 C17 . . 110.12(18) ?
    N2 C13 C14 . . 108.65(17) ?
    C17 C13 C14 . . 110.18(18) ?
    N2 C13 C7 . . 103.52(16) ?
    C17 C13 C7 . . 113.09(16) ?
    C14 C13 C7 . . 111.02(17) ?
    O3 C14 O4 . . 124.1(2) ?
    O3 C14 C13 . . 122.5(2) ?
    O4 C14 C13 . . 113.43(19) ?
    O4 C15 C16 . . 112.2(2) ?
    O4 C15 H15A . . 109.2 ?
    C16 C15 H15A . . 109.2 ?
    O4 C15 H15B . . 109.2 ?
    C16 C15 H15B . . 109.2 ?
    H15A C15 H15B . . 107.9 ?
    C15 C16 H16A . . 109.5 ?
    C15 C16 H16B . . 109.5 ?
    H16A C16 H16B . . 109.5 ?
    C15 C16 H16C . . 109.5 ?
    H16A C16 H16C . . 109.5 ?
    H16B C16 H16C . . 109.5 ?
    O5 C17 O6 . . 124.7(2) ?
    O5 C17 C13 . . 123.4(2) ?
    O6 C17 C13 . . 112.0(2) ?
    O6 C18 C19 . . 102.5(9) ?
    O6 C18 H18A . . 111.3 ?
    C19 C18 H18A . . 111.3 ?
    O6 C18 H18B . . 111.3 ?
    C19 C18 H18B . . 111.3 ?
    H18A C18 H18B . . 109.2 ?
    C19B C18B O6 . . 109(2) ?
    C19B C18B H18C . . 110.0 ?
    O6 C18B H18C . . 110.0 ?
    C19B C18B H18D . . 110.0 ?
    O6 C18B H18D . . 110.0 ?
    H18C C18B H18D . . 108.4 ?
    C18B C19B H19D . . 109.5 ?
    C18B C19B H19E . . 109.5 ?
    H19D C19B H19E . . 109.5 ?
    C18B C19B H19F . . 109.5 ?
    H19D C19B H19F . . 109.5 ?
    H19E C19B H19F . . 109.5 ?
    C21 C20 C25 . . 118.2(2) ?
    C21 C20 C12 . . 122.09(19) ?
    C25 C20 C12 . . 119.66(19) ?
    C22 C21 C20 . . 120.7(2) ?
    C22 C21 H21 . . 119.7 ?
    C20 C21 H21 . . 119.7 ?
    C23 C22 C21 . . 119.1(2) ?
    C23 C22 H22 . . 120.4 ?
    C21 C22 H22 . . 120.4 ?
    C22 C23 C24 . . 122.1(2) ?
    C22 C23 N1 . . 119.4(2) ?
    C24 C23 N1 . . 118.5(2) ?
    C23 C24 C25 . . 118.1(2) ?
    C23 C24 H24 . . 120.9 ?
    C25 C24 H24 . . 120.9 ?
    C24 C25 C20 . . 121.7(2) ?
    C24 C25 H25 . . 119.2 ?
    C20 C25 H25 . . 119.2 ?
    C27 C26 C31 . . 117.5(2) ?
    C27 C26 C11 . . 118.09(18) ?
    C31 C26 C11 . . 124.4(2) ?
    C26 C27 C28 . . 122.1(2) ?
    C26 C27 H27 . . 118.9 ?
    C28 C27 H27 . . 118.9 ?
    C29 C28 C27 . . 118.5(2) ?
    C29 C28 H28 . . 120.8 ?
    C27 C28 H28 . . 120.8 ?
    C30 C29 C28 . . 121.9(2) ?
    C30 C29 Cl1 . . 119.01(18) ?
    C28 C29 Cl1 . . 119.05(19) ?
    C29 C30 C31 . . 119.1(2) ?
    C29 C30 H30 . . 120.5 ?
    C31 C30 H30 . . 120.5 ?
    C26 C31 C30 . . 120.9(2) ?
    C26 C31 H31 . . 119.6 ?
    C30 C31 H31 . . 119.6 ?
loop_
    _geom_torsion_atom_site_label_1
    _geom_torsion_atom_site_label_2
    _geom_torsion_atom_site_label_3
    _geom_torsion_atom_site_label_4
    _geom_torsion_site_symmetry_1
    _geom_torsion_site_symmetry_2
    _geom_torsion_site_symmetry_3
    _geom_torsion_site_symmetry_4
    _geom_torsion
    _geom_torsion_publ_flag
    C6 C1 C2 C3 . . . . -0.3(4) ?
    C1 C2 C3 C4 . . . . 0.7(4) ?
    C2 C3 C4 C5 . . . . 0.3(4) ?
    C2 C3 C4 N3 . . . . -177.5(2) ?
    C9 N3 C4 C3 . . . . 12.0(4) ?
    C8 N3 C4 C3 . . . . -176.8(2) ?
    C9 N3 C4 C5 . . . . -166.0(2) ?
    C8 N3 C4 C5 . . . . 5.3(2) ?
    C3 C4 C5 C6 . . . . -1.6(3) ?
    N3 C4 C5 C6 . . . . 176.57(19) ?
    C3 C4 C5 C7 . . . . -178.9(2) ?
    N3 C4 C5 C7 . . . . -0.8(2) ?
    C4 C5 C6 C1 . . . . 1.9(3) ?
    C7 C5 C6 C1 . . . . 178.6(2) ?
    C2 C1 C6 C5 . . . . -1.0(4) ?
    C6 C5 C7 C8 . . . . 179.5(2) ?
    C4 C5 C7 C8 . . . . -3.5(2) ?
    C6 C5 C7 C11 . . . . 57.4(3) ?
    C4 C5 C7 C11 . . . . -125.59(19) ?
    C6 C5 C7 C13 . . . . -57.1(3) ?
    C4 C5 C7 C13 . . . . 119.90(19) ?
    C9 N3 C8 O1 . . . . -19.7(4) ?
    C4 N3 C8 O1 . . . . 169.1(2) ?
    C9 N3 C8 C7 . . . . 163.62(19) ?
    C4 N3 C8 C7 . . . . -7.5(2) ?
    C5 C7 C8 O1 . . . . -169.9(2) ?
    C11 C7 C8 O1 . . . . -43.5(3) ?
    C13 C7 C8 O1 . . . . 67.9(3) ?
    C5 C7 C8 N3 . . . . 6.7(2) ?
    C11 C7 C8 N3 . . . . 133.17(18) ?
    C13 C7 C8 N3 . . . . -115.43(19) ?
    C8 N3 C9 O2 . . . . 173.1(3) ?
    C4 N3 C9 O2 . . . . -17.0(4) ?
    C8 N3 C9 C10 . . . . -8.8(4) ?
    C4 N3 C9 C10 . . . . 161.0(2) ?
    C5 C7 C11 C26 . . . . 52.6(3) ?
    C8 C7 C11 C26 . . . . -64.9(2) ?
    C13 C7 C11 C26 . . . . 174.27(17) ?
    C5 C7 C11 C12 . . . . -78.2(2) ?
    C8 C7 C11 C12 . . . . 164.33(16) ?
    C13 C7 C11 C12 . . . . 43.47(17) ?
    C13 N2 C12 C20 . . . . 133.41(19) ?
    C13 N2 C12 C11 . . . . 11.5(2) ?
    C26 C11 C12 N2 . . . . -165.99(17) ?
    C7 C11 C12 N2 . . . . -34.98(18) ?
    C26 C11 C12 C20 . . . . 71.1(2) ?
    C7 C11 C12 C20 . . . . -157.92(16) ?
    C12 N2 C13 C17 . . . . 137.36(18) ?
    C12 N2 C13 C14 . . . . -101.9(2) ?
    C12 N2 C13 C7 . . . . 16.2(2) ?
    C5 C7 C13 N2 . . . . 88.8(2) ?
    C8 C7 C13 N2 . . . . -154.82(17) ?
    C11 C7 C13 N2 . . . . -36.52(19) ?
    C5 C7 C13 C17 . . . . -30.4(2) ?
    C8 C7 C13 C17 . . . . 86.0(2) ?
    C11 C7 C13 C17 . . . . -155.66(17) ?
    C5 C7 C13 C14 . . . . -154.82(17) ?
    C8 C7 C13 C14 . . . . -38.4(2) ?
    C11 C7 C13 C14 . . . . 79.90(19) ?
    C15 O4 C14 O3 . . . . -0.8(4) ?
    C15 O4 C14 C13 . . . . 179.8(2) ?
    N2 C13 C14 O3 . . . . 24.4(3) ?
    C17 C13 C14 O3 . . . . 145.1(3) ?
    C7 C13 C14 O3 . . . . -88.8(3) ?
    N2 C13 C14 O4 . . . . -156.19(19) ?
    C17 C13 C14 O4 . . . . -35.5(3) ?
    C7 C13 C14 O4 . . . . 90.6(2) ?
    C14 O4 C15 C16 . . . . 79.3(3) ?
    C18 O6 C17 O5 . . . . -5.4(7) ?
    C18B O6 C17 O5 . . . . 9.4(15) ?
    C18 O6 C17 C13 . . . . 173.4(7) ?
    C18B O6 C17 C13 . . . . -171.8(15) ?
    N2 C13 C17 O5 . . . . 15.1(3) ?
    C14 C13 C17 O5 . . . . -104.8(3) ?
    C7 C13 C17 O5 . . . . 130.3(2) ?
    N2 C13 C17 O6 . . . . -163.76(18) ?
    C14 C13 C17 O6 . . . . 76.4(2) ?
    C7 C13 C17 O6 . . . . -48.5(2) ?
    C17 O6 C18 C19 . . . . -178.6(6) ?
    C18B O6 C18 C19 . . . . 46(7) ?
    C17 O6 C18B C19B . . . . -108(2) ?
    C18 O6 C18B C19B . . . . -55(6) ?
    N2 C12 C20 C21 . . . . -27.4(3) ?
    C11 C12 C20 C21 . . . . 89.7(3) ?
    N2 C12 C20 C25 . . . . 154.6(2) ?
    C11 C12 C20 C25 . . . . -88.3(2) ?
    C25 C20 C21 C22 . . . . 1.7(4) ?
    C12 C20 C21 C22 . . . . -176.3(3) ?
    C20 C21 C22 C23 . . . . -0.3(5) ?
    C21 C22 C23 C24 . . . . -1.2(5) ?
    C21 C22 C23 N1 . . . . 179.6(3) ?
    O7 N1 C23 C22 . . . . 179.6(3) ?
    O8 N1 C23 C22 . . . . -0.7(4) ?
    O7 N1 C23 C24 . . . . 0.4(4) ?
    O8 N1 C23 C24 . . . . -179.9(3) ?
    C22 C23 C24 C25 . . . . 1.3(4) ?
    N1 C23 C24 C25 . . . . -179.5(2) ?
    C23 C24 C25 C20 . . . . 0.1(4) ?
    C21 C20 C25 C24 . . . . -1.6(4) ?
    C12 C20 C25 C24 . . . . 176.5(2) ?
    C12 C11 C26 C27 . . . . -123.4(2) ?
    C7 C11 C26 C27 . . . . 113.1(2) ?
    C12 C11 C26 C31 . . . . 54.3(3) ?
    C7 C11 C26 C31 . . . . -69.3(3) ?
    C31 C26 C27 C28 . . . . -0.2(3) ?
    C11 C26 C27 C28 . . . . 177.6(2) ?
    C26 C27 C28 C29 . . . . 0.7(4) ?
    C27 C28 C29 C30 . . . . -0.7(4) ?
    C27 C28 C29 Cl1 . . . . -179.96(19) ?
    C28 C29 C30 C31 . . . . 0.3(4) ?
    Cl1 C29 C30 C31 . . . . 179.52(18) ?
    C27 C26 C31 C30 . . . . -0.3(3) ?
    C11 C26 C31 C30 . . . . -177.9(2) ?
    C29 C30 C31 C26 . . . . 0.2(3) ?
loop_
    _geom_hbond_atom_site_label_D
    _geom_hbond_atom_site_label_H
    _geom_hbond_atom_site_label_A
    _geom_hbond_site_symmetry_A
    _geom_hbond_distance_DH
    _geom_hbond_distance_HA
    _geom_hbond_distance_DA
    _geom_hbond_angle_DHA
    C10 H10C O8 3_545 0.96 2.51 3.387(4) 152.0
    C11 H11 O3 . 0.98 2.54 3.200(3) 124.5
    C21 H21 O3 . 0.93 2.44 3.181(3) 136.4
