# Supplementary material for: Diethyl 1-acetyl-4′-(4-chloro­phen­yl)-5′-(4-nitro­phen­yl)-2-oxospiro­[indoline-3,3′-pyrrolidine]-2′,2′-dicarboxyl­ate
Source: Acta Crystallogr Sect E Struct Rep Online. 2009 Sep 9;65(Pt 10):o2388. doi: 10.1107/S160053680903551X (PMC2970347; doi:10.1107/S160053680903551X)
Supplement: Supplementary file 2 [file e-65-o2388-Isup2.hkl]

#
# h,k,l, Fc-squared, Fo-squared, sigma(Fo-squared) and status flag
#
data_I
_shelx_title ' 090526-CU in P2(1)2(1)2(1)'
_shelx_refln_list_code          4
_shelx_F_calc_maximum      167.63
_exptl_crystal_F_000      1264.00
_reflns_d_resolution_high  0.8678
 
loop_
 _symmetry_equiv_pos_as_xyz
 'x, y, z'
 '-x+1/2, -y, z+1/2'
 'x+1/2, -y+1/2, -z'
 '-x, y+1/2, -z+1/2'
 
_cell_length_a     9.7800
_cell_length_b    14.8590
_cell_length_c    20.4660
_cell_angle_alpha  90.000
_cell_angle_beta   90.000
_cell_angle_gamma  90.000
 
_shelx_F_squared_multiplier     1.000
 
loop_
 _refln_index_h
 _refln_index_k
 _refln_index_l
 _refln_F_squared_calc
 _refln_F_squared_meas
 _refln_F_squared_sigma
 _refln_observed_status
   4   0   0     4229.30     4056.40     20.33 o
   6   0   0        9.62       17.30      2.69 o
   8   0   0       32.29       23.63      2.46 o
  10   0   0       44.68       48.34      3.40 o
   1   1   0     1693.35     1684.07     14.97 o
   2   1   0    14989.24    13428.60    155.61 o
   3   1   0      330.67      336.23      5.26 o
   4   1   0      992.42      998.68     14.56 o
   5   1   0       41.72       54.52      2.03 o
   6   1   0      317.22      257.26      4.43 o
   7   1   0     1461.95     1496.06      8.32 o
   8   1   0       14.97       20.54      1.96 o
   9   1   0       85.81       87.67      3.06 o
  10   1   0       11.62       13.31      1.96 o
  11   1   0       46.38       40.84      2.10 o
   1   2   0       70.65       81.21      3.49 o
   2   2   0     8926.43     9131.02     48.31 o
   3   2   0     2684.17     2757.52      8.87 o
   4   2   0     1012.06     1071.81      5.55 o
   5   2   0      818.10      776.99      9.38 o
   6   2   0       12.83       13.53      1.58 o
   7   2   0      148.29      116.31      2.84 o
   8   2   0        7.68        7.36      1.80 o
   9   2   0       66.05       70.45      2.62 o
  10   2   0       58.17       46.59      2.58 o
  11   2   0        3.77        7.04      1.65 o
   1   3   0     1655.38     1654.46     11.54 o
   2   3   0     4128.50     3830.39     30.63 o
   3   3   0      366.12      322.71      6.10 o
   4   3   0       11.16        7.26      0.88 o
   5   3   0        1.94        6.98      1.15 o
   6   3   0      197.61      187.58      4.27 o
   7   3   0       21.90       23.00      1.59 o
   8   3   0      109.86       93.82      2.75 o
   9   3   0      125.19      105.17      2.98 o
  10   3   0       15.39       20.57      1.88 o
  11   3   0        2.12        0.80      1.59 o
   0   4   0     2352.20     2359.91      8.70 o
   1   4   0        4.81       17.80      1.68 o
   2   4   0      340.67      351.02      2.61 o
   3   4   0     3200.26     3231.67     32.72 o
   4   4   0       72.99       83.30      2.34 o
   5   4   0      877.93      916.96     12.80 o
   6   4   0      446.70      454.46      3.60 o
   7   4   0       53.56       53.46      1.97 o
   8   4   0       30.49       26.18      1.72 o
   9   4   0       57.63       53.34      2.06 o
  10   4   0       19.71       23.50      2.17 o
   1   5   0       53.90       71.37      1.37 o
   2   5   0      967.67      836.42      5.02 o
   3   5   0      213.92      239.66      2.15 o
   4   5   0      773.78      822.83      5.40 o
   5   5   0      912.01      968.03      8.21 o
   6   5   0      237.96      253.67      3.54 o
   7   5   0     1250.94     1297.67      6.85 o
   8   5   0      333.43      335.12      4.30 o
   9   5   0        6.34        6.56      1.69 o
  10   5   0        5.46        6.64      1.65 o
   0   6   0     2490.36     2727.19     11.25 o
   1   6   0     7640.17     7515.72     44.68 o
   2   6   0      113.21      121.65      5.72 o
   3   6   0        0.23        3.62      0.83 o
   4   6   0      796.98      915.56      6.01 o
   5   6   0     2273.21     2201.53     11.40 o
   6   6   0       77.79       76.88      2.03 o
   7   6   0        0.39        1.04      1.23 o
   8   6   0      313.45      304.51      4.20 o
   9   6   0        7.14        3.40      1.78 o
  10   6   0        0.31        1.45      1.46 o
   1   7   0     1414.28     1347.89      7.41 o
   2   7   0      641.91      618.70      6.79 o
   3   7   0       59.85       73.45      2.13 o
   4   7   0     1654.13     1717.72     12.13 o
   5   7   0       76.84       90.80      2.04 o
   6   7   0       50.08       47.17      1.74 o
   7   7   0        6.15        5.61      1.26 o
   8   7   0       18.18       25.69      1.93 o
   9   7   0       67.04       63.40      2.87 o
  10   7   0       20.40       17.69      1.97 o
   0   8   0      132.27      120.90      4.00 o
   1   8   0      113.77      144.97      9.92 o
   2   8   0     1034.14     1120.46     11.33 o
   3   8   0      196.28      194.93      4.44 o
   4   8   0        0.10        3.73      1.00 o
   5   8   0      291.06      278.63      3.47 o
   6   8   0       43.47       38.04      1.91 o
   7   8   0       70.84       69.81      2.60 o
   8   8   0      234.97      248.76      4.39 o
   9   8   0       45.84       38.84      3.41 o
   1   9   0      490.02      508.59      4.63 o
   2   9   0       58.72       72.36      1.60 o
   3   9   0       10.53        4.20      1.08 o
   4   9   0       40.93       39.65      1.72 o
   5   9   0       52.76       53.08      2.63 o
   6   9   0       75.97       73.46      2.82 o
   7   9   0       14.71        7.52      1.72 o
   8   9   0      104.94      113.19      3.57 o
   9   9   0       31.23       30.83      2.72 o
   0  10   0      234.11      274.04      3.91 o
   1  10   0      177.12      184.84      2.52 o
   2  10   0        1.32        1.86      1.09 o
   3  10   0       66.85       70.06      1.93 o
   4  10   0       41.94       48.52      1.85 o
   5  10   0        4.34        3.51      1.81 o
   6  10   0       89.86       88.24      3.14 o
   7  10   0        3.41        3.86      1.81 o
   8  10   0      117.28      103.17      3.66 o
   9  10   0       58.59       56.87      2.31 o
   1  11   0      166.55      166.52      2.54 o
   2  11   0      245.92      234.79      3.21 o
   3  11   0      447.65      467.74      5.71 o
   4  11   0      531.51      517.83      5.32 o
   5  11   0      190.23      196.90      3.69 o
   6  11   0      635.12      642.00     11.13 o
   7  11   0      556.02      587.96      6.29 o
   8  11   0       44.76       41.69      2.32 o
   0  12   0      319.17      361.13      6.07 o
   1  12   0      684.41      702.28      5.58 o
   2  12   0       80.81       76.17      3.25 o
   3  12   0      203.19      209.60      5.09 o
   4  12   0      238.03      249.59      5.72 o
   5  12   0       24.78       23.56      2.08 o
   6  12   0       12.95       11.80      1.89 o
   7  12   0       87.03       80.00      2.63 o
   8  12   0       11.64       13.44      2.09 o
   1  13   0        5.81       10.57      1.82 o
   2  13   0        1.03        1.45      1.77 o
   3  13   0      273.68      262.40      4.84 o
   4  13   0        5.02       10.55      1.93 o
   5  13   0        4.02        6.22      1.74 o
   6  13   0       19.37       15.22      1.93 o
   7  13   0        2.43        0.34      1.37 o
   0  14   0      216.59      218.87      7.40 o
   1  14   0        1.18        3.15      1.92 o
   2  14   0       31.80       30.17      2.62 o
   3  14   0       45.52       40.50      2.57 o
   4  14   0        8.10        5.57      1.88 o
   5  14   0      154.92      140.67      4.37 o
   6  14   0        5.55        5.55      1.44 o
   1  15   0        1.87        2.02      2.66 o
   2  15   0        4.57        2.83      2.62 o
   3  15   0       49.22       55.76      3.44 o
   4  15   0        4.27        3.06      1.68 o
   5  15   0        0.72        1.79      1.76 o
   1  16   0       80.97       81.21      6.13 o
   2  16   0       12.57        7.99      2.37 o
   3  16   0        6.61        5.20      2.38 o
   1   0   1      104.96       87.29      1.77 o
   2   0   1     2974.24     2730.52     17.98 o
   3   0   1    22244.40    21152.30    133.08 o
   4   0   1      321.11      272.90      2.36 o
   5   0   1     1649.82     1717.55     25.26 o
   6   0   1      159.27      146.55      3.11 o
   7   0   1       40.30       41.95      1.93 o
   8   0   1       23.21       16.24      1.79 o
   9   0   1       20.28       12.32      1.97 o
  10   0   1        8.44       11.08      1.66 o
  11   0   1        5.55        2.65      1.47 o
 -11   1   1        3.39        1.47      1.28 o
 -10   1   1       48.81       44.67      2.58 o
  -9   1   1        5.35        5.96      1.77 o
  -8   1   1      351.37      322.37      4.52 o
  -7   1   1       12.94       12.28      1.69 o
  -6   1   1      140.06      119.69      2.61 o
  -5   1   1      587.94      584.30     14.09 o
  -4   1   1      458.79      467.93     14.30 o
  -3   1   1     6099.49     5731.35     64.54 o
  -2   1   1     2364.88     2136.67     39.06 o
   0   1   1        0.15        6.37      0.69 o
   2   1   1     2297.16     2113.21     63.14 o
   3   1   1     5950.02     5603.12     84.27 o
   4   1   1      550.66      537.87     10.66 o
   5   1   1      647.76      609.68     14.23 o
   6   1   1      140.75      116.70      3.20 o
   7   1   1       13.47       10.78      1.26 o
   8   1   1      346.88      342.94      5.10 o
   9   1   1        9.33        8.14      1.92 o
  10   1   1       45.98       40.35      2.44 o
  11   1   1        5.15        2.15      1.53 o
 -11   2   1       26.10       25.18      2.08 o
 -10   2   1       20.00       21.21      2.05 o
  -9   2   1      105.68      101.42      2.98 o
  -8   2   1      563.82      571.19      9.87 o
  -7   2   1      105.68      111.82      4.56 o
  -6   2   1     1408.00     1423.84     11.42 o
  -5   2   1     1466.79     1532.58     32.24 o
  -4   2   1     2286.25     2307.48     18.23 o
  -3   2   1      738.67      706.15     13.88 o
  -2   2   1    14761.92    13963.72    101.77 o
  -1   2   1     3621.86     3665.54     32.17 o
   0   2   1      543.31      632.65      6.79 o
   1   2   1     3758.60     3680.57     41.66 o
   2   2   1    14592.96    14034.54     94.65 o
   3   2   1      658.97      654.47     15.46 o
   4   2   1     2312.10     2290.93     15.35 o
   5   2   1     1587.60     1717.79     30.00 o
   6   2   1     1481.12     1510.54     19.50 o
   7   2   1      108.98      113.35      2.84 o
   8   2   1      583.80      608.17      5.10 o
   9   2   1      123.59      115.95      3.37 o
  10   2   1       21.76       23.20      2.11 o
  11   2   1       24.37       22.15      2.39 o
 -11   3   1       30.53       28.35      2.18 o
 -10   3   1      106.06      119.01      3.94 o
  -9   3   1        4.68        4.98      1.50 o
  -8   3   1      234.76      235.04      3.92 o
  -7   3   1      276.86      284.30      3.66 o
  -6   3   1      315.34      344.11      5.13 o
  -5   3   1     2735.21     2927.99     24.06 o
  -4   3   1       62.12       70.22      2.16 o
  -3   3   1     3517.98     3523.07     25.16 o
  -2   3   1      199.94      187.56     15.58 o
  -1   3   1     5479.21     5517.25     27.16 o
   0   3   1      648.73      639.89      5.76 o
   1   3   1     5274.20     5393.57     41.33 o
   2   3   1      151.96      190.90     13.21 o
   3   3   1     3508.78     3463.75     29.86 o
   4   3   1       41.59       58.12      6.20 o
   5   3   1     2741.30     2804.26     27.69 o
   6   3   1      369.56      402.61      6.47 o
   7   3   1      295.68      306.51      4.00 o
   8   3   1      205.78      210.31      3.47 o
   9   3   1        2.10        0.56      1.36 o
  10   3   1      106.06      110.90      3.44 o
  11   3   1       34.32       37.84      2.25 o
 -10   4   1        5.98        6.12      1.69 o
  -9   4   1        3.73        3.70      1.50 o
  -8   4   1       14.75        8.79      1.64 o
  -7   4   1      104.03      110.38      2.34 o
  -6   4   1       20.95       25.77      1.28 o
  -5   4   1      261.90      293.37      3.68 o
  -4   4   1      198.60      210.68      4.04 o
  -3   4   1     2179.37     2203.23      9.46 o
  -2   4   1     2340.45     2253.38     35.80 o
  -1   4   1     4183.24     4116.73     34.26 o
   0   4   1      523.22      558.22      8.22 o
   1   4   1     4220.93     4122.16     24.63 o
   2   4   1     2435.93     2322.73     35.09 o
   3   4   1     2348.55     2308.60     22.60 o
   4   4   1      259.49      303.59      7.37 o
   5   4   1      310.04      347.36      6.74 o
   6   4   1       38.57       45.82      1.45 o
   7   4   1      126.52      139.77      2.75 o
   8   4   1       16.81       10.07      1.63 o
   9   4   1        1.49        1.54      1.36 o
  10   4   1       10.16        9.72      1.79 o
 -10   5   1       43.67       39.66      2.40 o
  -9   5   1       65.85       72.23      2.67 o
  -8   5   1      183.56      182.04      3.39 o
  -7   5   1      213.68      215.69      3.19 o
  -6   5   1       30.37       25.56      1.36 o
  -5   5   1      339.81      360.86      5.76 o
  -4   5   1       64.74       72.04      1.59 o
  -3   5   1      214.87      212.98      4.72 o
  -2   5   1     2206.03     2173.00     13.52 o
  -1   5   1     1448.55     1450.58     25.41 o
   0   5   1       38.10       57.56      2.58 o
   1   5   1     1313.93     1389.70     13.22 o
   2   5   1     2142.91     2114.69     10.74 o
   3   5   1      212.68      212.13      7.13 o
   4   5   1       90.39      104.84      3.42 o
   5   5   1      333.26      337.86      3.52 o
   6   5   1       36.69       31.62      1.47 o
   7   5   1      245.67      254.06      3.67 o
   8   5   1      173.54      175.87      3.59 o
   9   5   1       58.76       64.17      2.31 o
  10   5   1       46.87       42.41      2.41 o
 -10   6   1       41.06       43.36      2.35 o
  -9   6   1        1.23        0.50      1.59 o
  -8   6   1       45.93       44.38      2.30 o
  -7   6   1      133.17      135.25      2.46 o
  -6   6   1       40.30       44.19      1.73 o
  -5   6   1      187.48      237.04      2.77 o
  -4   6   1      539.54      612.62      5.47 o
  -3   6   1       62.08       65.70      3.60 o
  -2   6   1     2391.79     2308.45     23.58 o
  -1   6   1      424.68      403.27      8.28 o
   0   6   1      638.41      600.97     14.54 o
   1   6   1      397.00      400.94      8.32 o
   2   6   1     2453.67     2501.16     25.13 o
   3   6   1       67.51       56.04      1.59 o
   4   6   1      634.92      669.26      5.05 o
   5   6   1      188.73      226.08      4.16 o
   6   6   1       21.91       30.55      1.45 o
   7   6   1      154.27      157.88      2.93 o
   8   6   1       45.44       47.63      2.54 o
   9   6   1        2.02        1.84      1.59 o
  10   6   1       36.06       38.80      2.25 o
 -10   7   1        6.22        5.83      1.64 o
  -9   7   1       57.77       53.62      2.73 o
  -8   7   1       41.67       45.37      2.29 o
  -7   7   1       70.10       69.44      2.09 o
  -6   7   1      111.78      121.65      2.40 o
  -5   7   1      145.20      134.87      2.34 o
  -4   7   1      879.78      925.57      7.57 o
  -3   7   1     1330.94     1337.17     10.55 o
  -2   7   1     1428.37     1513.95     19.50 o
  -1   7   1       99.40      113.38      4.83 o
   0   7   1      164.21      229.62      8.38 o
   1   7   1       95.75      105.92      3.70 o
   2   7   1     1455.27     1553.11     13.64 o
   3   7   1     1502.16     1608.83     14.60 o
   4   7   1      817.90      889.75      4.78 o
   5   7   1      140.49      130.51      2.27 o
   6   7   1      100.87      111.47      2.42 o
   7   7   1       63.67       66.78      2.19 o
   8   7   1       39.12       47.62      2.31 o
   9   7   1       54.45       47.15      2.40 o
  10   7   1        7.47        6.71      1.68 o
  -9   8   1       27.44       31.31      3.65 o
  -8   8   1       14.22       10.05      2.04 o
  -7   8   1      111.87      118.49      2.91 o
  -6   8   1      256.37      258.99      3.82 o
  -5   8   1       75.61       81.01      2.29 o
  -4   8   1      443.29      450.46      3.90 o
  -3   8   1     1033.29     1067.21     13.36 o
  -2   8   1       23.39       25.65      5.53 o
  -1   8   1     1131.90     1111.04      9.96 o
   0   8   1      296.80      299.07      3.23 o
   1   8   1     1162.36     1158.62     14.82 o
   2   8   1       32.73       34.18      3.28 o
   3   8   1     1100.45     1158.99     13.33 o
   4   8   1      448.62      455.29      3.76 o
   5   8   1       86.93       92.71      2.20 o
   6   8   1      232.54      228.22      3.62 o
   7   8   1      111.75      110.64      2.66 o
   8   8   1       17.81       11.98      2.07 o
   9   8   1       26.06       26.95      2.31 o
  -9   9   1       42.36       38.49      2.71 o
  -8   9   1      127.31      122.65      3.63 o
  -7   9   1       37.39       41.52      2.23 o
  -6   9   1      175.13      193.87      3.73 o
  -5   9   1      357.27      380.80      4.49 o
  -4   9   1      107.91       99.28      2.77 o
  -3   9   1      359.25      332.92      4.33 o
  -2   9   1      376.12      368.64      3.05 o
  -1   9   1      203.08      215.84      3.56 o
   0   9   1     1546.43     1533.95     20.46 o
   1   9   1      215.49      233.40      4.58 o
   2   9   1      364.53      356.47      3.33 o
   3   9   1      392.77      363.08      5.14 o
   4   9   1      107.00      103.68      2.67 o
   5   9   1      359.94      380.84      4.77 o
   6   9   1      164.45      179.78      4.13 o
   7   9   1       26.87       31.66      2.21 o
   8   9   1      114.28      106.79      3.53 o
   9   9   1       39.02       36.33      2.44 o
  -9  10   1       15.98       16.72      1.86 o
  -8  10   1       96.82       94.64      3.14 o
  -7  10   1        7.58        8.92      2.08 o
  -6  10   1      323.90      330.23      5.60 o
  -5  10   1       12.39       13.89      1.85 o
  -4  10   1       89.53       91.52      2.05 o
  -3  10   1       93.82       95.83      2.17 o
  -2  10   1      221.14      221.41      3.02 o
  -1  10   1       44.62       52.48      1.86 o
   0  10   1      578.42      559.02      5.24 o
   1  10   1       59.54       71.39      3.16 o
   2  10   1      248.21      247.95      3.34 o
   3  10   1      105.06      107.06      2.39 o
   4  10   1      100.05      101.56      2.52 o
   5  10   1       20.74       24.50      2.14 o
   6  10   1      343.26      353.87      6.14 o
   7  10   1       10.51       13.65      1.98 o
   8  10   1       89.80       92.52      3.59 o
   9  10   1       13.78       13.09      1.81 o
  -8  11   1       34.77       27.65      1.89 o
  -7  11   1       13.66       13.10      1.79 o
  -6  11   1       11.46       13.47      2.12 o
  -5  11   1       98.39      104.53      3.19 o
  -4  11   1        1.62        2.49      1.37 o
  -3  11   1      515.46      509.68      4.82 o
  -2  11   1      284.07      272.03      4.50 o
  -1  11   1      615.79      577.79      4.79 o
   0  11   1      420.38      455.33      9.02 o
   1  11   1      576.93      536.83      4.94 o
   2  11   1      273.49      278.45      4.54 o
   3  11   1      538.34      544.20      5.43 o
   4  11   1        2.17        4.32      1.53 o
   5  11   1       85.53       91.15      2.79 o
   6  11   1       11.42       13.40      1.84 o
   7  11   1       11.40       12.06      1.80 o
   8  11   1       29.78       23.77      1.97 o
  -8  12   1        1.97        2.86      1.82 o
  -7  12   1       45.92       39.04      2.27 o
  -6  12   1      165.00      146.16      3.53 o
  -5  12   1      110.56      116.98      3.42 o
  -4  12   1      190.31      199.38      3.82 o
  -3  12   1      161.73      160.29      3.93 o
  -2  12   1      515.81      518.43      6.67 o
  -1  12   1       41.74       44.98      1.78 o
   0  12   1      234.56      223.36      6.62 o
   1  12   1       48.75       50.43      2.31 o
   2  12   1      540.71      541.40      7.31 o
   3  12   1      166.42      167.08      3.46 o
   4  12   1      193.33      204.32      3.51 o
   5  12   1      108.73      114.05      2.99 o
   6  12   1      166.23      150.11      3.90 o
   7  12   1       43.20       41.96      2.46 o
   8  12   1        3.08        1.09      2.13 o
  -7  13   1        7.63        5.03      1.32 o
  -6  13   1       25.56       24.51      2.07 o
  -5  13   1       94.57       86.86      2.93 o
  -4  13   1      117.58      115.58      3.47 o
  -3  13   1      360.00      369.75      5.08 o
  -2  13   1      379.58      357.79      5.51 o
  -1  13   1      429.21      402.43      6.65 o
   0  13   1      276.59      247.93      5.67 o
   1  13   1      429.82      410.54      5.17 o
   2  13   1      360.79      340.23      5.18 o
   3  13   1      351.67      359.09      7.97 o
   4  13   1      124.63      133.28      3.99 o
   5  13   1       94.86       94.01      3.40 o
   6  13   1       22.13       20.17      2.02 o
   7  13   1        7.79        4.92      1.48 o
  -6  14   1       14.89       10.54      1.41 o
  -5  14   1      143.73      126.37      3.13 o
  -4  14   1       18.57       17.46      1.91 o
  -3  14   1       67.81       58.73      3.30 o
  -2  14   1      245.48      258.93      8.33 o
  -1  14   1       73.57       75.99      5.08 o
   0  14   1      482.37      452.02      7.32 o
   1  14   1       75.80       85.56      4.05 o
   2  14   1      241.54      254.05      5.59 o
   3  14   1       71.94       66.11      3.95 o
   4  14   1       20.57       21.79      2.23 o
   5  14   1      154.47      149.42      4.34 o
   6  14   1       13.23        7.53      1.75 o
  -5  15   1       34.23       26.33      2.59 o
  -4  15   1       16.92       15.93      1.98 o
  -3  15   1       15.78       21.60      2.64 o
  -2  15   1       95.97       90.63      8.93 o
  -1  15   1       22.11       24.82      3.54 o
   0  15   1        4.85        3.16      2.54 o
   1  15   1       20.41       23.42      3.21 o
   2  15   1       87.87       85.51      6.27 o
   3  15   1       16.22       24.90      2.71 o
   4  15   1       17.65       12.50      2.30 o
   5  15   1       35.42       32.41      2.50 o
  -3  16   1       80.73       93.92      5.89 o
  -2  16   1        8.37       11.44      3.61 o
  -1  16   1       12.41       12.59      3.76 o
   1  16   1       10.79       11.22      3.73 o
   2  16   1        8.53        8.75      2.52 o
   3  16   1       83.50       81.94      4.05 o
   1   0   2     1845.69     1750.27     12.36 o
   2   0   2      140.20      147.68      2.15 o
   3   0   2    20976.24    20287.41    173.82 o
   4   0   2      869.25      913.66     14.23 o
   5   0   2       53.72       64.09      2.36 o
   6   0   2       56.65       56.89      3.90 o
   7   0   2      444.66      432.51      4.70 o
   8   0   2       24.43       31.31      2.10 o
   9   0   2       23.73       27.78      2.33 o
  10   0   2        6.97        3.62      1.53 o
  11   0   2        0.25       -0.62      2.06 o
 -11   1   2        3.38        1.75      1.51 o
 -10   1   2       38.80       40.55      2.53 o
  -9   1   2      256.87      255.99      4.19 o
  -8   1   2      709.16      737.25      7.05 o
  -7   1   2       70.10       69.78      2.66 o
  -6   1   2      918.55      910.93      7.82 o
  -5   1   2     1159.55     1234.92     23.23 o
  -4   1   2      838.90      808.77      6.54 o
  -3   1   2     2967.22     3012.55     68.04 o
  -2   1   2     4566.71     4659.84     43.80 o
  -1   1   2     4254.93     4203.91     54.24 o
   0   1   2      407.16      492.00      2.61 o
   1   1   2     4440.65     4245.53     51.70 o
   2   1   2     4447.81     4593.90     39.14 o
   3   1   2     3160.46     3025.62     84.49 o
   4   1   2     1003.27      927.81     21.80 o
   5   1   2     1206.63     1311.48     13.48 o
   6   1   2      998.61     1020.88     20.44 o
   7   1   2       85.97       77.06      1.90 o
   8   1   2      690.36      728.26     10.05 o
   9   1   2      272.57      270.93      4.64 o
  10   1   2       34.82       38.88      2.77 o
  11   1   2        2.43        3.64      1.68 o
 -11   2   2       11.54       10.36      1.93 o
 -10   2   2       12.16       10.36      2.11 o
  -9   2   2       45.76       47.01      2.32 o
  -8   2   2       92.57       80.26      4.41 o
  -7   2   2      981.41      921.25     13.28 o
  -6   2   2      881.37      926.33     13.23 o
  -5   2   2      634.64      630.58     10.86 o
  -4   2   2      259.75      287.34      4.08 o
  -3   2   2     1748.03     1644.01     32.24 o
  -2   2   2     7878.28     7471.83     62.06 o
  -1   2   2     3704.93     3597.13     20.46 o
   0   2   2     9550.87     9317.44    155.94 o
   1   2   2     3824.16     3574.11     41.31 o
   2   2   2     8140.52     7706.44    150.20 o
   3   2   2     1551.25     1531.70     60.30 o
   4   2   2      238.24      272.52      8.01 o
   5   2   2      670.17      615.26      7.75 o
   6   2   2      953.21     1019.36     12.85 o
   7   2   2      963.74      899.00      9.10 o
   8   2   2      102.08       95.51      2.45 o
   9   2   2       54.53       56.05      2.62 o
  10   2   2       14.02       14.22      2.23 o
  11   2   2        9.97        5.73      1.85 o
 -11   3   2       33.71       30.05      2.93 o
 -10   3   2       13.60       15.44      2.18 o
  -9   3   2      197.28      208.52      3.61 o
  -8   3   2       45.78       44.59      2.47 o
  -7   3   2      210.62      213.80      3.28 o
  -6   3   2       75.84      103.34      2.57 o
  -5   3   2      125.56      112.75      4.85 o
  -4   3   2     1717.09     1718.22     20.72 o
  -3   3   2     1325.38     1309.21     35.94 o
  -2   3   2      302.52      289.81      4.11 o
  -1   3   2     1276.82     1224.52     19.13 o
   0   3   2    13703.12    12915.74    207.89 o
   1   3   2     1408.19     1356.72     38.41 o
   2   3   2      287.32      280.43      9.27 o
   3   3   2     1391.54     1272.41     26.01 o
   4   3   2     1647.37     1659.45     13.60 o
   5   3   2      115.71      105.01      4.34 o
   6   3   2       51.29       65.15      1.87 o
   7   3   2      222.42      239.46      5.76 o
   8   3   2       36.72       42.73      1.86 o
   9   3   2      218.15      236.58      3.98 o
  10   3   2       16.45       22.18      2.55 o
  11   3   2       33.13       27.99      2.43 o
 -10   4   2        3.72        3.49      1.60 o
  -9   4   2      133.39      129.50      3.32 o
  -8   4   2      271.29      285.93      4.69 o
  -7   4   2      146.35      156.13      3.12 o
  -6   4   2       40.32       45.29      1.50 o
  -5   4   2      364.44      361.17      6.86 o
  -4   4   2       49.17       60.31      2.29 o
  -3   4   2      436.37      422.30      4.17 o
  -2   4   2     6916.26     6640.27     62.17 o
  -1   4   2     1101.00     1150.79     21.85 o
   0   4   2     3452.66     3503.29     20.83 o
   1   4   2     1209.33     1158.88     25.92 o
   2   4   2     6875.87     6598.11     46.58 o
   3   4   2      387.11      386.25      3.63 o
   4   4   2       45.22       50.36      2.29 o
   5   4   2      407.21      412.19     10.30 o
   6   4   2       46.44       51.93      1.70 o
   7   4   2      143.18      149.01      3.48 o
   8   4   2      297.03      323.96      5.41 o
   9   4   2      137.48      134.17      3.69 o
  10   4   2        3.40        2.59      1.64 o
 -10   5   2        4.09        5.67      1.46 o
  -9   5   2       54.27       60.91      2.72 o
  -8   5   2       29.17       21.46      2.16 o
  -7   5   2      244.04      238.59      3.01 o
  -6   5   2       29.13       36.78      1.58 o
  -5   5   2      589.53      598.76      5.42 o
  -4   5   2      651.55      643.19      9.66 o
  -3   5   2     1393.27     1348.16      8.07 o
  -2   5   2       89.68       89.90      4.54 o
  -1   5   2     1968.32     1906.20     21.67 o
   0   5   2     2038.93     2084.68     20.35 o
   1   5   2     2148.52     2031.16     45.25 o
   2   5   2      116.19       97.88      5.19 o
   3   5   2     1345.55     1336.24      9.83 o
   4   5   2      675.98      720.90      6.14 o
   5   5   2      562.69      526.87      4.61 o
   6   5   2       26.59       28.99      1.54 o
   7   5   2      263.77      253.01      3.93 o
   8   5   2       29.63       23.05      2.12 o
   9   5   2       55.89       67.43      2.52 o
  10   5   2        5.50        5.40      1.66 o
 -10   6   2       11.72       17.05      1.90 o
  -9   6   2       44.91       53.64      2.58 o
  -8   6   2      189.49      192.04      3.78 o
  -7   6   2      154.98      138.71      2.61 o
  -6   6   2      119.16      145.58      2.62 o
  -5   6   2      439.41      440.68      4.26 o
  -4   6   2        1.82        4.11      1.09 o
  -3   6   2      155.69      170.45      2.41 o
  -2   6   2     3266.61     3095.61     27.60 o
  -1   6   2     1410.27     1457.55     16.88 o
   0   6   2      857.01      891.22      7.66 o
   1   6   2     1392.04     1466.89     20.01 o
   2   6   2     3278.45     3303.74     15.74 o
   3   6   2      163.60      162.30      2.32 o
   4   6   2        5.31        6.82      1.06 o
   5   6   2      421.15      458.55      4.98 o
   6   6   2      107.90      135.97      2.66 o
   7   6   2      145.09      133.47      3.10 o
   8   6   2      214.93      208.66      4.26 o
   9   6   2       39.64       50.20      2.24 o
  10   6   2       11.32       15.69      1.79 o
 -10   7   2       13.40       12.60      2.08 o
  -9   7   2       29.07       33.38      2.29 o
  -8   7   2       42.29       36.13      2.01 o
  -7   7   2      142.93      143.15      2.87 o
  -6   7   2      143.31      136.87      2.67 o
  -5   7   2       12.58       12.46      1.20 o
  -4   7   2       84.00      105.08      1.68 o
  -3   7   2       71.78       63.51      3.16 o
  -2   7   2      781.96      740.67      5.20 o
  -1   7   2     2040.56     2104.97     42.43 o
   0   7   2       11.38       12.71      0.95 o
   1   7   2     1997.49     2028.97     40.49 o
   2   7   2      735.48      713.09      6.50 o
   3   7   2       85.53       78.33      5.11 o
   4   7   2       79.84       94.87      3.51 o
   5   7   2       16.59       15.76      1.32 o
   6   7   2      158.25      145.53      2.67 o
   7   7   2      149.83      149.80      3.32 o
   8   7   2       46.34       41.21      2.16 o
   9   7   2       34.45       35.27      2.16 o
  10   7   2       14.50        9.91      1.70 o
  -9   8   2       28.21       24.35      2.29 o
  -8   8   2      239.19      248.24      4.34 o
  -7   8   2       24.99       23.84      1.85 o
  -6   8   2      107.07      107.21      3.21 o
  -5   8   2      227.09      228.42      3.40 o
  -4   8   2       39.01       41.15      1.43 o
  -3   8   2       29.21       24.11      1.46 o
  -2   8   2      781.90      787.20      9.73 o
  -1   8   2        7.62        3.50      1.08 o
   0   8   2      308.40      381.73      6.16 o
   1   8   2        4.22        4.28      1.09 o
   2   8   2      741.16      817.23     22.80 o
   3   8   2       42.82       41.18      1.71 o
   4   8   2       27.19       23.13      1.44 o
   5   8   2      208.58      218.88      3.32 o
   6   8   2      111.37      110.12      2.70 o
   7   8   2       29.50       28.18      2.06 o
   8   8   2      265.06      287.61      5.62 o
   9   8   2       26.12       20.56      2.00 o
  -9   9   2        0.42        0.79      2.65 o
  -8   9   2      131.71      132.28      3.33 o
  -7   9   2       32.52       27.33      2.41 o
  -6   9   2       62.05       61.59      2.68 o
  -5   9   2       54.56       47.65      2.12 o
  -4   9   2      178.93      177.29      2.84 o
  -3   9   2      204.08      199.83      2.71 o
  -2   9   2      124.87      114.02      1.75 o
  -1   9   2      138.36      132.03      2.07 o
   0   9   2     1972.51     2018.61     22.50 o
   1   9   2      148.58      146.64      2.23 o
   2   9   2      131.75      115.77      3.23 o
   3   9   2      183.12      180.89      3.55 o
   4   9   2      156.67      155.99      2.90 o
   5   9   2       39.09       38.73      1.94 o
   6   9   2       60.61       61.38      2.30 o
   7   9   2       30.85       28.61      2.22 o
   8   9   2      133.99      133.98      4.08 o
   9   9   2        1.39        2.42      1.61 o
  -9  10   2       17.02       14.62      1.86 o
  -8  10   2       49.74       40.05      2.43 o
  -7  10   2       25.21       22.81      2.30 o
  -6  10   2       34.73       35.47      2.66 o
  -5  10   2       76.58       78.74      5.06 o
  -4  10   2      150.16      147.01      2.56 o
  -3  10   2      432.77      407.61      3.58 o
  -2  10   2      750.20      741.68      4.70 o
  -1  10   2       16.60       18.22      1.92 o
   0  10   2        4.35        6.26      0.95 o
   1  10   2       10.81        7.76      1.09 o
   2  10   2      724.37      731.92      6.72 o
   3  10   2      448.64      424.41      4.30 o
   4  10   2      136.70      132.29      3.11 o
   5  10   2       80.24       85.02      3.59 o
   6  10   2       42.28       41.16      2.55 o
   7  10   2       31.52       32.82      2.54 o
   8  10   2       55.22       46.51      2.57 o
   9  10   2       16.79       14.30      1.60 o
  -8  11   2       30.26       35.27      1.93 o
  -7  11   2       67.02       62.10      2.41 o
  -6  11   2      326.05      346.34      5.20 o
  -5  11   2      126.05      126.00      3.55 o
  -4  11   2       87.63       85.57      2.92 o
  -3  11   2       77.03       70.79      2.76 o
  -2  11   2      131.43      124.37      2.42 o
  -1  11   2      171.06      159.16      2.46 o
   0  11   2      405.94      390.49      3.98 o
   1  11   2      179.57      164.81      4.53 o
   2  11   2      130.65      125.96      2.39 o
   3  11   2       88.18       76.02      3.11 o
   4  11   2       74.32       73.23      2.35 o
   5  11   2      118.48      120.35      3.07 o
   6  11   2      345.07      375.82      5.37 o
   7  11   2       71.69       66.43      2.53 o
   8  11   2       28.51       32.67      2.14 o
  -7  12   2       25.09       18.10      1.77 o
  -6  12   2       34.99       33.25      2.22 o
  -5  12   2       33.66       37.63      2.83 o
  -4  12   2       59.26       47.33      2.15 o
  -3  12   2      105.48       96.67      2.76 o
  -2  12   2      406.95      418.20      5.15 o
  -1  12   2      234.81      235.17      3.67 o
   0  12   2      942.18      897.21      7.03 o
   1  12   2      223.36      228.00      3.62 o
   2  12   2      399.10      422.80      4.36 o
   3  12   2       93.37       85.38      2.70 o
   4  12   2       55.96       49.97      2.34 o
   5  12   2       32.66       38.92      2.33 o
   6  12   2       39.26       37.06      2.17 o
   7  12   2       21.69       17.53      1.93 o
  -7  13   2       10.73       12.55      1.59 o
  -6  13   2       57.44       49.62      2.26 o
  -5  13   2       64.83       57.08      3.12 o
  -4  13   2        6.59        4.62      1.68 o
  -3  13   2       17.99       17.70      2.12 o
  -2  13   2       23.46       27.96      1.98 o
  -1  13   2      401.63      396.37      5.03 o
   0  13   2      334.47      331.84     16.09 o
   1  13   2      390.79      392.43      6.06 o
   2  13   2       25.31       30.89      2.26 o
   3  13   2       17.71       14.69      2.04 o
   4  13   2        3.56        3.08      1.76 o
   5  13   2       65.12       58.78      2.68 o
   6  13   2       55.33       49.83      2.53 o
   7  13   2        9.21       10.72      1.57 o
  -6  14   2       35.58       29.16      1.94 o
  -5  14   2        5.86        5.95      1.69 o
  -4  14   2       14.21       11.74      2.05 o
  -3  14   2       80.21       74.80      3.30 o
  -2  14   2       79.72       80.52      2.75 o
  -1  14   2      381.68      361.02     10.00 o
   0  14   2      629.48      587.61     12.32 o
   1  14   2      397.75      382.25      7.99 o
   2  14   2       84.64       95.39      3.81 o
   3  14   2       88.50       87.22      4.21 o
   4  14   2       14.94       14.75      2.31 o
   5  14   2        5.47        4.46      1.95 o
   6  14   2       36.83       32.22      2.02 o
  -5  15   2       13.43       17.37      2.10 o
  -4  15   2       41.42       44.79      4.35 o
  -3  15   2       12.35        8.36      2.28 o
  -2  15   2       66.08       71.24      6.44 o
  -1  15   2       39.28       42.04      5.42 o
   0  15   2      191.91      196.88      6.49 o
   1  15   2       35.31       32.74      5.17 o
   2  15   2       68.70       78.89      4.53 o
   3  15   2       12.77       12.26      2.43 o
   4  15   2       43.16       42.50      2.95 o
   5  15   2       12.02       15.03      2.36 o
  -3  16   2        0.83        0.93      3.34 o
  -2  16   2       42.38       48.82      5.13 o
  -1  16   2       10.88        8.91      3.48 o
   0  16   2        5.11        2.59      3.02 o
   1  16   2       10.40        9.47      3.50 o
   2  16   2       44.07       55.33      5.36 o
   3  16   2        0.86        1.30      2.15 o
   1   0   3    18759.87    17753.00    168.20 o
   2   0   3     6093.91     5690.50     65.35 o
   3   0   3     2011.41     1767.61     39.31 o
   4   0   3      138.04      175.74      5.87 o
   5   0   3       64.60       58.46      2.72 o
   6   0   3       11.65       14.80      2.07 o
   7   0   3      181.05      169.83      3.45 o
   8   0   3       51.83       57.77      2.78 o
   9   0   3       14.99       10.34      1.90 o
  10   0   3        3.57        0.79      1.79 o
  11   0   3        5.67        3.85      2.28 o
 -11   1   3       93.17      101.69      7.13 o
 -10   1   3       68.01       62.70      2.81 o
  -9   1   3       14.93       15.67      1.76 o
  -8   1   3       99.75       99.73      2.93 o
  -7   1   3      313.79      297.07      3.76 o
  -6   1   3       59.32       55.45      2.17 o
  -5   1   3      249.65      216.69     11.54 o
  -4   1   3     2978.12     3095.34     38.45 o
  -3   1   3     3052.48     2982.14     53.20 o
  -1   1   3     6556.86     6685.91     87.62 o
   0   1   3     2891.14     2715.48     19.18 o
   1   1   3     6566.86     6772.97    102.71 o
   2   1   3    28098.57    26289.68    244.34 o
   3   1   3     3128.71     2950.67     47.26 o
   4   1   3     3057.99     3127.15     43.27 o
   5   1   3      206.37      176.03      7.68 o
   6   1   3       49.94       41.26      1.84 o
   7   1   3      288.33      269.02      2.98 o
   8   1   3       93.67       96.49      2.83 o
   9   1   3       18.35       23.01      1.99 o
  10   1   3       73.09       69.53      3.24 o
  11   1   3       90.30       92.75      3.50 o
 -11   2   3       13.03       14.53      2.45 o
 -10   2   3        0.42        0.28      1.61 o
  -9   2   3       45.80       57.77      2.44 o
  -8   2   3      455.17      441.52      5.64 o
  -7   2   3       56.28       70.85      2.10 o
  -6   2   3      385.06      404.45      5.24 o
  -5   2   3     1063.70     1105.31     14.35 o
  -4   2   3     2693.01     2698.00     23.77 o
  -3   2   3       39.29       32.23      1.40 o
  -2   2   3     3182.68     3118.59     56.94 o
  -1   2   3     2193.63     2198.74     19.08 o
   0   2   3     6270.44     6299.63     43.05 o
   1   2   3     2066.92     2145.94     16.86 o
   2   2   3     2793.61     2860.55     22.64 o
   3   2   3       53.59       46.10      3.23 o
   4   2   3     2474.93     2410.01     22.75 o
   5   2   3     1055.52     1063.56     12.45 o
   6   2   3      367.03      409.68      6.29 o
   7   2   3       57.78       66.81      2.00 o
   8   2   3      394.46      396.19      4.96 o
   9   2   3       50.10       67.15      2.50 o
  10   2   3        0.43        1.02      2.25 o
  11   2   3       12.00       11.61      2.47 o
 -11   3   3        4.79        4.18      2.79 o
 -10   3   3       40.20       42.58      2.50 o
  -9   3   3        4.32        5.12      1.68 o
  -8   3   3      160.15      139.49      3.60 o
  -7   3   3      241.78      245.67      3.91 o
  -6   3   3      700.65      759.41      4.77 o
  -5   3   3       21.50       24.45      1.92 o
  -4   3   3     1416.49     1496.30     15.66 o
  -3   3   3      483.14      474.12      8.10 o
  -2   3   3      535.22      496.99      6.90 o
  -1   3   3     8999.73     8771.75     70.06 o
   1   3   3     9212.49     8982.95     88.87 o
   2   3   3      491.62      447.22      8.17 o
   3   3   3      530.55      496.09     12.24 o
   4   3   3     1534.86     1607.08     10.60 o
   5   3   3       11.21       13.01      1.15 o
   6   3   3      610.28      629.25      7.50 o
   7   3   3      224.65      226.24      4.18 o
   8   3   3      153.75      137.85      3.21 o
   9   3   3        9.25        9.97      1.72 o
  10   3   3       42.24       44.49      2.87 o
  11   3   3        4.45        4.90      2.20 o
 -10   4   3       23.00       23.22      1.70 o
  -9   4   3      101.73       92.91      2.93 o
  -8   4   3      228.53      237.98      4.88 o
  -7   4   3      581.62      620.21      5.71 o
  -6   4   3      663.05      701.82      6.93 o
  -5   4   3     1068.20     1124.88     16.61 o
  -4   4   3      732.51      710.63      9.30 o
  -3   4   3     1602.73     1639.56     17.08 o
  -2   4   3      796.74      863.33      9.83 o
  -1   4   3      417.50      342.31      8.98 o
   0   4   3     6163.83     6012.72     95.54 o
   1   4   3      498.53      430.98     10.43 o
   2   4   3      682.04      733.39      7.35 o
   3   4   3     1366.01     1428.46     16.90 o
   4   4   3      731.73      719.24     10.96 o
   5   4   3     1073.99     1121.42     12.18 o
   6   4   3      611.26      678.40     13.81 o
   7   4   3      545.77      550.44      5.24 o
   8   4   3      206.06      215.43      4.17 o
   9   4   3       89.15       79.16      2.58 o
  10   4   3       21.89       20.43      1.97 o
 -10   5   3       74.89       76.24      2.38 o
  -9   5   3       51.81       55.59      2.65 o
  -8   5   3       58.30       67.33      2.38 o
  -7   5   3        8.57        8.99      1.51 o
  -6   5   3       86.36       82.30      1.97 o
  -5   5   3      689.07      694.66      4.48 o
  -4   5   3     1067.23     1102.34     17.04 o
  -3   5   3      654.66      691.26     12.73 o
  -2   5   3       18.62       36.90      1.53 o
  -1   5   3     2534.70     2405.90     17.27 o
   0   5   3     6290.03     6789.02     43.04 o
   1   5   3     2643.73     2518.20     34.50 o
   2   5   3       26.98       48.45      4.00 o
   3   5   3      689.14      730.95      9.98 o
   4   5   3     1196.73     1307.20     11.78 o
   5   5   3      720.78      708.37      5.27 o
   6   5   3       68.07       55.89      1.74 o
   7   5   3        8.56       13.28      1.55 o
   8   5   3       55.14       60.38      2.67 o
   9   5   3       52.51       57.07      2.39 o
  10   5   3       62.32       61.79      2.62 o
 -10   6   3        5.38        3.31      1.35 o
  -9   6   3        8.59        7.46      1.67 o
  -8   6   3       19.43       26.52      1.87 o
  -7   6   3      151.94      147.99      3.18 o
  -6   6   3       47.58       45.02      1.87 o
  -5   6   3       60.96       53.70      1.46 o
  -4   6   3      289.32      283.01      9.02 o
  -3   6   3     2188.51     2193.93     17.61 o
  -2   6   3     1365.41     1377.42     29.81 o
  -1   6   3      296.94      298.93      5.61 o
   0   6   3       22.89       22.85      2.39 o
   1   6   3      340.04      333.91      9.77 o
   2   6   3     1380.87     1459.53     22.42 o
   3   6   3     2049.83     2151.87     13.84 o
   4   6   3      288.16      263.09      5.19 o
   5   6   3       62.43       70.91      1.88 o
   6   6   3       43.72       43.31      1.87 o
   7   6   3      141.21      137.35      3.12 o
   8   6   3       20.87       27.37      1.95 o
   9   6   3        6.80        4.45      1.50 o
  10   6   3        4.58        4.49      1.46 o
 -10   7   3       32.32       30.75      2.20 o
  -9   7   3       16.87       15.14      1.97 o
  -8   7   3       25.59       20.81      1.80 o
  -7   7   3       22.17       19.85      1.74 o
  -6   7   3      235.15      237.59      3.57 o
  -5   7   3      191.94      182.19      5.17 o
  -4   7   3      207.37      207.86      2.46 o
  -3   7   3      251.23      256.37      4.57 o
  -2   7   3      176.59      196.35      6.14 o
  -1   7   3      619.50      615.66      9.56 o
   0   7   3     1362.11     1388.17      7.81 o
   1   7   3      587.02      600.03      8.09 o
   2   7   3      197.39      209.66      4.55 o
   3   7   3      261.55      258.00      3.79 o
   4   7   3      248.07      260.32      3.94 o
   5   7   3      182.93      163.07      2.76 o
   6   7   3      260.63      262.25      3.64 o
   7   7   3       19.14       23.33      1.60 o
   8   7   3       29.77       27.82      2.15 o
   9   7   3       16.58       14.66      1.77 o
  10   7   3       27.59       25.57      2.04 o
  -9   8   3       22.33       24.82      2.10 o
  -8   8   3        2.06        0.98      1.69 o
  -7   8   3      138.90      122.11      3.36 o
  -6   8   3       37.68       38.34      2.28 o
  -5   8   3       71.29       76.58      2.11 o
  -4   8   3      121.62      139.94      2.22 o
  -3   8   3      764.73      830.25      7.28 o
  -2   8   3      578.58      576.01      8.00 o
  -1   8   3      241.63      213.62      4.53 o
   0   8   3       47.82       44.34      1.49 o
   1   8   3      200.94      180.91      5.63 o
   2   8   3      594.56      603.20      5.44 o
   3   8   3      668.04      735.60      7.10 o
   4   8   3      140.06      139.62      2.36 o
   5   8   3       69.60       69.87      2.15 o
   6   8   3       39.27       42.77      2.29 o
   7   8   3      128.22      114.56      3.06 o
   8   8   3        3.86        3.22      1.76 o
   9   8   3       17.95       20.77      1.84 o
  -9   9   3       24.32       19.30      2.21 o
  -8   9   3      157.49      165.67      4.36 o
  -7   9   3       31.82       30.14      2.06 o
  -6   9   3       37.20       40.84      2.61 o
  -5   9   3      465.67      471.90      4.35 o
  -4   9   3       93.21       77.93      1.94 o
  -3   9   3      209.01      210.75      2.80 o
  -2   9   3       72.19       76.94      2.22 o
  -1   9   3      430.46      403.37      6.49 o
   0   9   3      213.34      247.36      4.50 o
   1   9   3      445.13      404.51      4.73 o
   2   9   3       69.91       69.51      2.07 o
   3   9   3      208.29      214.21      2.93 o
   4   9   3       70.93       61.98      2.05 o
   5   9   3      476.64      486.26      5.34 o
   6   9   3       39.92       42.24      2.48 o
   7   9   3       28.03       30.41      2.23 o
   8   9   3      164.14      171.51      4.80 o
   9   9   3       25.80       19.05      1.65 o
  -8  10   3      123.43      122.85      2.99 o
  -7  10   3       89.93       77.46      3.13 o
  -6  10   3      573.28      630.09      7.25 o
  -5  10   3      179.04      186.93      3.59 o
  -4  10   3       82.76       87.63      2.46 o
  -3  10   3       71.72       66.20      1.82 o
  -2  10   3      137.33      147.25      2.30 o
  -1  10   3      183.56      174.15      3.08 o
   0  10   3      206.88      210.41      2.81 o
   1  10   3      170.41      165.15      3.00 o
   2  10   3      111.80      113.18      4.21 o
   3  10   3       63.10       59.30      1.91 o
   4  10   3       98.70      103.19      2.53 o
   5  10   3      178.44      192.55      4.21 o
   6  10   3      566.30      629.67      7.69 o
   7  10   3       77.36       68.72      2.83 o
   8  10   3      116.39      121.99      3.81 o
   9  10   3       13.26       12.52      3.39 o
  -8  11   3       40.54       38.40      2.17 o
  -7  11   3       41.42       41.94      2.06 o
  -6  11   3       42.13       40.13      2.41 o
  -5  11   3      680.20      702.60      8.51 o
  -4  11   3      226.56      215.30      3.30 o
  -3  11   3      319.77      320.52      3.74 o
  -2  11   3      389.29      406.35      8.03 o
  -1  11   3      141.14      136.49      2.80 o
   0  11   3       18.10       22.61      1.57 o
   1  11   3      168.36      159.18      4.17 o
   2  11   3      389.05      399.29      4.87 o
   3  11   3      323.81      328.00      4.06 o
   4  11   3      210.56      207.04      3.81 o
   5  11   3      703.59      747.80      6.99 o
   6  11   3       42.68       40.33      2.58 o
   7  11   3       40.04       39.34      2.13 o
   8  11   3       44.63       44.15      2.24 o
  -7  12   3       64.38       58.30      3.73 o
  -6  12   3       50.20       45.09      2.60 o
  -5  12   3       41.56       41.00      2.42 o
  -4  12   3      144.78      135.41      3.02 o
  -3  12   3        9.63       12.00      1.63 o
  -2  12   3      231.06      243.39      3.84 o
  -1  12   3      214.90      213.24      4.03 o
   0  12   3      204.61      203.52      9.81 o
   1  12   3      220.23      218.37      5.40 o
   2  12   3      213.89      230.26      3.95 o
   3  12   3        9.93        8.85      1.74 o
   4  12   3      133.07      130.89      3.18 o
   5  12   3       43.06       44.30      2.42 o
   6  12   3       43.58       40.04      2.39 o
   7  12   3       63.00       56.73      2.34 o
  -7  13   3        8.46       10.63      1.42 o
  -6  13   3       79.59       71.20      2.78 o
  -5  13   3       40.87       35.88      2.43 o
  -4  13   3       66.67       74.79      2.84 o
  -3  13   3      354.26      353.23      9.71 o
  -2  13   3     1106.53     1117.61     12.42 o
  -1  13   3       52.65       56.28      2.42 o
   0  13   3      256.91      271.62      6.84 o
   1  13   3       55.03       59.06      2.76 o
   2  13   3     1114.89     1150.95     13.23 o
   3  13   3      362.10      375.15      5.03 o
   4  13   3       66.73       74.20      2.56 o
   5  13   3       50.72       46.80      2.32 o
   6  13   3       75.99       77.10      4.87 o
   7  13   3        7.62       12.02      1.56 o
  -6  14   3        9.85       10.47      1.56 o
  -5  14   3        5.96        5.22      1.46 o
  -4  14   3      102.13       91.66      3.29 o
  -3  14   3       99.29       89.57      4.91 o
  -2  14   3       67.26       66.25      3.38 o
  -1  14   3       22.77       33.43      2.51 o
   0  14   3      162.10      155.49      4.19 o
   1  14   3       24.49       32.86      2.90 o
   2  14   3       57.33       59.04      3.26 o
   3  14   3       93.37       87.45      4.24 o
   4  14   3       94.90       82.29      3.52 o
   5  14   3        6.14        4.28      1.87 o
   6  14   3        8.11        7.87      1.55 o
  -5  15   3        6.48        6.63      1.60 o
  -4  15   3       42.88       27.11      2.24 o
  -3  15   3       17.47       12.01      2.24 o
  -2  15   3        3.85        3.38      4.08 o
  -1  15   3       36.99       30.03      4.47 o
   0  15   3       86.36       79.27      5.11 o
   1  15   3       42.54       38.92      5.63 o
   2  15   3        3.75        4.31      4.02 o
   3  15   3       17.96       14.77      2.39 o
   4  15   3       44.64       30.42      2.65 o
   5  15   3        8.11        6.00      1.83 o
  -3  16   3       25.90       21.28      4.08 o
  -2  16   3      106.67       91.68      6.24 o
  -1  16   3       17.45       15.86      4.14 o
   0  16   3        1.50        2.73      3.03 o
   1  16   3       18.36       16.31      3.99 o
   2  16   3      103.09       83.16      6.42 o
   3  16   3       22.90       17.18      3.88 o
   0   0   4     6964.67     6551.43     71.09 o
   1   0   4     5591.43     5372.63     45.41 o
   2   0   4    10461.16    10018.91     58.90 o
   3   0   4      185.35      174.23     10.13 o
   4   0   4     6139.34     5876.17     41.16 o
   5   0   4      358.32      378.43      7.05 o
   6   0   4      811.75      867.03      5.92 o
   7   0   4      149.88      120.71      4.36 o
   8   0   4      135.24      132.18      2.74 o
   9   0   4       32.43       31.84      2.11 o
  10   0   4       17.77       22.41      2.58 o
  11   0   4        0.10       -1.74      2.09 o
 -11   1   4       29.31       30.62      3.08 o
 -10   1   4       18.78       21.78      2.21 o
  -9   1   4      117.02       98.60      2.88 o
  -8   1   4      833.91      824.57      7.47 o
  -7   1   4      158.07      139.30      2.73 o
  -6   1   4      712.46      712.64      7.67 o
  -5   1   4      369.36      431.35     24.93 o
  -4   1   4     4940.96     5086.54     96.26 o
  -3   1   4     1378.09     1377.44     17.47 o
  -2   1   4    10617.12     9925.91    127.94 o
  -1   1   4     2620.04     2757.70     18.60 o
   0   1   4       47.35       36.30      0.96 o
   1   1   4     2426.41     2627.25     34.79 o
   2   1   4    10454.66     9975.42    128.83 o
   3   1   4     1549.54     1570.64     40.14 o
   4   1   4     5180.40     5216.69     94.63 o
   5   1   4      344.30      406.39     27.07 o
   6   1   4      771.86      791.94     11.99 o
   7   1   4      186.26      166.61      2.59 o
   8   1   4      816.04      796.24      8.79 o
   9   1   4      122.72      104.01      2.87 o
  10   1   4       12.25       14.11      2.51 o
  11   1   4       26.53       23.55      3.72 o
 -11   2   4       12.40       11.83      3.46 o
 -10   2   4       47.58       41.89      2.22 o
  -9   2   4        2.87        3.77      1.52 o
  -8   2   4      202.68      200.11      3.33 o
  -7   2   4      179.76      157.84      3.45 o
  -6   2   4      868.71      832.31     11.63 o
  -5   2   4      246.23      324.27     28.37 o
  -4   2   4     2690.11     2906.89     40.56 o
  -3   2   4      410.75      404.26     16.65 o
  -2   2   4      498.03      474.49      6.38 o
  -1   2   4    13489.92    13069.39     76.18 o
   0   2   4     2457.33     2453.08     13.04 o
   1   2   4    13468.85    13023.70     86.88 o
   2   2   4      463.93      443.30      8.41 o
   3   2   4      472.26      498.32     16.21 o
   4   2   4     2539.72     2642.90     53.08 o
   5   2   4      284.65      355.36     13.25 o
   6   2   4      894.30      901.52      5.83 o
   7   2   4      144.02      130.33      3.58 o
   8   2   4      178.79      171.34      4.28 o
   9   2   4        1.04        3.51      1.63 o
  10   2   4       56.66       46.18      2.89 o
  11   2   4       11.16       10.97      4.08 o
 -10   3   4       36.41       29.53      2.04 o
  -9   3   4       73.84       63.04      2.66 o
  -8   3   4      481.33      499.47      5.52 o
  -7   3   4      335.42      353.86      4.11 o
  -6   3   4       93.63       82.33      2.26 o
  -5   3   4       20.12       18.42      2.14 o
  -4   3   4     3200.12     3368.15     33.82 o
  -3   3   4       30.34       28.02      3.54 o
  -2   3   4     1411.77     1420.19     12.22 o
  -1   3   4     1423.28     1435.50     14.15 o
   0   3   4     5020.16     4888.21     67.80 o
   1   3   4     1272.12     1335.58     27.02 o
   2   3   4     1271.87     1273.21      7.25 o
   3   3   4       53.21       57.04      2.53 o
   4   3   4     3301.02     3381.07     50.41 o
   5   3   4        8.72        8.78      1.22 o
   6   3   4       96.24       91.34      2.78 o
   7   3   4      378.01      406.38      4.24 o
   8   3   4      455.10      484.50      5.38 o
   9   3   4       67.30       53.40      2.54 o
  10   3   4       33.86       30.68      1.93 o
 -10   4   4       25.61       28.64      1.95 o
  -9   4   4       11.21       11.64      1.66 o
  -8   4   4       88.34       75.10      2.60 o
  -7   4   4       96.10       89.16      2.22 o
  -6   4   4      819.50      803.71      5.50 o
  -5   4   4      106.27       94.72      2.48 o
  -4   4   4      276.82      278.23      4.44 o
  -3   4   4      437.74      433.32     10.44 o
  -2   4   4       73.57       69.81      2.42 o
  -1   4   4     4090.98     4078.25     65.20 o
   0   4   4      520.23      502.64     15.52 o
   1   4   4     4040.99     3949.70     73.02 o
   2   4   4       66.18       67.40      4.61 o
   3   4   4      469.71      503.94     18.45 o
   4   4   4      226.88      224.59      3.74 o
   5   4   4      125.21      109.48      2.05 o
   6   4   4      817.03      832.78      6.42 o
   7   4   4       77.92       77.74      4.17 o
   8   4   4       67.87       61.53      2.43 o
   9   4   4        9.74        9.72      1.60 o
  10   4   4       29.33       31.22      1.98 o
 -10   5   4        8.67        7.28      1.47 o
  -9   5   4       31.91       39.98      2.35 o
  -8   5   4      261.07      278.02      4.30 o
  -7   5   4       23.18       26.53      1.78 o
  -6   5   4      121.96      112.65      2.48 o
  -5   5   4      594.95      570.48      5.98 o
  -4   5   4     1774.68     1810.18     10.05 o
  -3   5   4      542.01      515.21     17.38 o
  -2   5   4     1296.69     1331.61     11.06 o
  -1   5   4      164.61      125.41     14.50 o
   0   5   4      336.30      317.35     11.09 o
   1   5   4      155.71      101.93      3.44 o
   2   5   4     1288.28     1329.59     11.04 o
   3   5   4      545.65      488.42     13.10 o
   4   5   4     1823.74     1903.51     17.92 o
   5   5   4      560.76      589.42      8.32 o
   6   5   4      141.16      139.79      2.44 o
   7   5   4       19.27       25.03      1.92 o
   8   5   4      280.32      299.52      4.42 o
   9   5   4       40.26       49.93      2.24 o
  10   5   4        9.72        6.99      1.58 o
 -10   6   4       19.02       16.83      1.63 o
  -9   6   4       23.33       20.90      1.97 o
  -8   6   4      106.19      114.63      2.88 o
  -7   6   4       45.80       57.88      2.40 o
  -6   6   4       68.57       67.34      2.13 o
  -5   6   4      706.36      717.84      5.30 o
  -4   6   4      740.40      722.34      6.26 o
  -3   6   4       56.12       60.85      2.39 o
  -2   6   4     1037.29     1096.83     25.88 o
  -1   6   4     2184.59     2291.50     10.88 o
   0   6   4        6.06        5.68      0.81 o
   1   6   4     2058.83     2150.12     25.52 o
   2   6   4      897.99      969.88     25.00 o
   3   6   4       64.48       52.28      1.53 o
   4   6   4      674.84      655.46     14.95 o
   5   6   4      681.63      667.60      6.75 o
   6   6   4       61.31       60.38      1.95 o
   7   6   4       41.74       50.67      2.19 o
   8   6   4       83.68       95.28      3.20 o
   9   6   4       18.72       17.42      1.72 o
  10   6   4       18.16       16.69      1.71 o
 -10   7   4        7.14        9.27      1.93 o
  -9   7   4       24.69       20.77      2.10 o
  -8   7   4       72.32       82.84      2.94 o
  -7   7   4        9.08       10.04      1.55 o
  -6   7   4       17.94       19.02      1.62 o
  -5   7   4      733.26      747.36      4.48 o
  -4   7   4      183.94      188.74      2.66 o
  -3   7   4       34.96       43.03      5.84 o
  -2   7   4     1783.14     1864.57     12.85 o
  -1   7   4     3046.48     3083.14     49.25 o
   0   7   4     5273.33     5554.93     45.13 o
   1   7   4     3114.58     3299.49     56.97 o
   2   7   4     1826.76     1945.18     16.55 o
   3   7   4       44.31       52.29      2.04 o
   4   7   4      203.18      191.37      2.69 o
   5   7   4      822.00      828.41      6.10 o
   6   7   4       11.25       13.91      1.52 o
   7   7   4        6.95        5.63      1.43 o
   8   7   4       76.63       84.59      2.71 o
   9   7   4       24.76       23.13      1.75 o
  10   7   4        6.53       11.40      2.53 o
  -9   8   4      111.78      103.70      2.88 o
  -8   8   4        8.75       10.98      1.83 o
  -7   8   4       38.04       36.30      2.31 o
  -6   8   4        5.43        7.47      1.92 o
  -5   8   4      511.72      538.30      4.42 o
  -4   8   4      225.39      229.97      2.91 o
  -3   8   4      738.70      720.49      8.25 o
  -2   8   4     1292.09     1364.14     16.87 o
  -1   8   4      717.81      748.62     13.37 o
   0   8   4      739.77      761.41     14.68 o
   1   8   4      722.95      770.15     12.62 o
   2   8   4     1289.16     1369.42     15.43 o
   3   8   4      701.04      710.31      7.30 o
   4   8   4      233.70      253.89      3.08 o
   5   8   4      479.31      467.12      4.88 o
   6   8   4        9.13        9.84      1.75 o
   7   8   4       33.91       35.18      1.97 o
   8   8   4        6.00        8.27      1.53 o
   9   8   4       99.88       89.28      2.99 o
  -9   9   4       47.49       45.10      2.50 o
  -8   9   4       34.85       34.30      2.21 o
  -7   9   4       13.76       19.62      1.86 o
  -6   9   4      240.68      266.26      4.24 o
  -5   9   4      760.61      767.13      7.08 o
  -4   9   4      202.98      169.23      3.25 o
  -3   9   4      252.78      240.26      4.56 o
  -2   9   4      173.13      189.59      2.69 o
  -1   9   4       83.20       67.51      1.98 o
   0   9   4      289.25      347.54      6.48 o
   1   9   4       96.48       77.63      2.25 o
   2   9   4      194.69      217.21      4.06 o
   3   9   4      249.27      239.83      5.34 o
   4   9   4      224.54      194.72      3.16 o
   5   9   4      787.18      814.61      9.37 o
   6   9   4      267.93      301.65      5.49 o
   7   9   4       10.58       14.82      1.83 o
   8   9   4       38.62       37.34      2.82 o
   9   9   4       45.29       45.48      2.05 o
  -8  10   4       20.82       27.40      1.95 o
  -7  10   4       71.30       69.11      2.95 o
  -6  10   4       47.68       41.32      3.11 o
  -5  10   4      116.25      113.47      3.85 o
  -4  10   4      177.26      162.18      2.83 o
  -3  10   4       24.24       15.66      1.42 o
  -2  10   4      887.54      890.92      7.30 o
  -1  10   4      198.49      202.63      3.84 o
   0  10   4      582.41      600.77      5.92 o
   1  10   4      182.23      187.46      3.22 o
   2  10   4      884.00      891.38      9.66 o
   3  10   4       31.49       22.01      1.50 o
   4  10   4      180.61      165.51      3.26 o
   5  10   4      127.86      127.97      6.52 o
   6  10   4       45.85       39.23      2.88 o
   7  10   4       65.16       63.05      2.49 o
   8  10   4       19.66       30.14      1.97 o
  -8  11   4       48.72       39.59      2.12 o
  -7  11   4        3.94        3.17      1.50 o
  -6  11   4       40.68       36.83      2.39 o
  -5  11   4      132.46      131.27      3.02 o
  -4  11   4      300.07      293.95      6.06 o
  -3  11   4      406.69      390.73      4.94 o
  -2  11   4      262.89      285.97      5.65 o
  -1  11   4      419.71      407.40      4.50 o
   0  11   4       86.94       70.26      2.03 o
   1  11   4      425.15      415.16      7.52 o
   2  11   4      271.27      281.16      5.71 o
   3  11   4      431.33      424.64      4.52 o
   4  11   4      324.14      323.61      4.42 o
   5  11   4      139.76      141.00      3.84 o
   6  11   4       46.27       45.25      2.55 o
   7  11   4        3.37        2.85      1.38 o
   8  11   4       48.12       41.14      2.01 o
  -7  12   4        6.36        3.93      1.34 o
  -6  12   4       32.99       30.90      2.33 o
  -5  12   4       92.63       96.42      4.24 o
  -4  12   4       78.42       91.44      2.50 o
  -3  12   4      811.49      823.04      6.36 o
  -2  12   4      475.34      468.18      4.53 o
  -1  12   4      517.70      511.11      6.87 o
   0  12   4        0.20        1.52      1.62 o
   1  12   4      515.61      511.46      8.24 o
   2  12   4      468.12      468.81      4.77 o
   3  12   4      784.48      813.23      9.23 o
   4  12   4       68.77       82.23      2.70 o
   5  12   4       91.17      102.45      4.82 o
   6  12   4       33.44       35.82      2.32 o
   7  12   4        4.91        4.47      1.42 o
  -7  13   4       48.16       41.05      2.65 o
  -6  13   4       72.28       69.69      2.48 o
  -5  13   4      107.90      106.72      3.14 o
  -4  13   4      165.74      162.62      3.45 o
  -3  13   4       79.93       77.97      2.37 o
  -2  13   4       37.56       37.22      2.37 o
  -1  13   4      182.47      173.02      3.16 o
   0  13   4      255.69      232.03      5.45 o
   1  13   4      172.49      166.80      3.90 o
   2  13   4       39.29       37.88      2.27 o
   3  13   4       89.83       89.00      2.94 o
   4  13   4      166.21      171.41      4.00 o
   5  13   4      109.41      111.05      3.48 o
   6  13   4       74.07       73.79      2.58 o
   7  13   4       52.19       48.38      3.30 o
  -6  14   4        4.67        6.01      1.62 o
  -5  14   4        7.30        8.77      1.52 o
  -4  14   4       13.65       11.46      1.88 o
  -3  14   4       24.45       24.77      1.91 o
  -2  14   4       37.58       30.68      3.04 o
  -1  14   4       18.61       16.70      1.88 o
   0  14   4       33.97       37.44      2.73 o
   1  14   4       15.20       14.11      2.14 o
   2  14   4       36.59       35.20      4.01 o
   3  14   4       21.21       22.90      2.80 o
   4  14   4       10.68        8.54      2.34 o
   5  14   4        6.64        9.17      1.88 o
   6  14   4        4.46        5.82      1.88 o
  -5  15   4       12.95       13.65      2.61 o
  -4  15   4        0.71        1.16      1.52 o
  -3  15   4       12.82       10.86      3.07 o
  -2  15   4       57.39       44.60      3.07 o
  -1  15   4       10.92        4.78      3.87 o
   0  15   4       13.95       13.46      2.97 o
   1  15   4       11.67        6.62      2.86 o
   2  15   4       60.32       52.06      6.04 o
   3  15   4       13.76       11.32      4.42 o
   4  15   4        0.34        0.83      1.80 o
   5  15   4       14.25        8.12      3.40 o
  -3  16   4        4.72        2.43      3.55 o
  -2  16   4        3.09        1.69      3.31 o
  -1  16   4        7.20        5.69      2.35 o
   1  16   4        8.10       16.09      4.01 o
   2  16   4        2.54       -1.29      3.58 o
   3  16   4        5.47        5.85      3.35 o
   1   0   5     6355.81     6165.23     63.89 o
   2   0   5      665.11      723.90     15.28 o
   3   0   5     5545.54     5516.52     12.32 o
   4   0   5     1047.85     1100.76     10.73 o
   5   0   5      895.51      839.17     14.68 o
   6   0   5      474.77      494.73      4.04 o
   7   0   5        3.48        7.08      1.31 o
   8   0   5       18.91       19.95      1.79 o
   9   0   5        8.74        8.69      1.67 o
  10   0   5       21.05       25.61      3.43 o
  11   0   5       33.36       24.63      3.93 o
 -10   1   5       22.45       18.14      2.45 o
  -9   1   5       97.31       94.52      3.07 o
  -8   1   5      326.33      326.21      3.96 o
  -7   1   5       91.32       96.27      3.75 o
  -6   1   5      328.79      309.83      3.29 o
  -5   1   5     1960.85     1909.13     28.62 o
  -4   1   5     1194.18     1166.61     24.31 o
  -3   1   5     5247.86     5299.52     34.12 o
  -2   1   5     4495.69     4266.87     24.89 o
  -1   1   5     2618.21     2448.22     40.52 o
   0   1   5      626.69      650.63      3.75 o
   1   1   5     2769.49     2585.38     28.79 o
   2   1   5     4595.28     4260.38     44.78 o
   3   1   5     5135.67     5065.81     39.71 o
   4   1   5     1281.65     1227.07     27.12 o
   5   1   5     1888.57     1816.89     38.02 o
   6   1   5      298.83      310.55      3.76 o
   7   1   5       94.56       92.40      2.37 o
   8   1   5      314.76      302.38      4.40 o
   9   1   5       91.87       88.41      3.61 o
  10   1   5       23.04       21.96      2.70 o
 -10   2   5        4.83        3.86      1.78 o
  -9   2   5        2.54        1.98      1.46 o
  -8   2   5      157.56      143.07      3.07 o
  -7   2   5      180.75      178.74      2.92 o
  -6   2   5       46.15       42.45      1.80 o
  -5   2   5     1183.63     1213.03     33.28 o
  -4   2   5      188.40      199.80      5.18 o
  -3   2   5     3080.10     3078.82     62.45 o
  -2   2   5       80.89       69.60      5.83 o
  -1   2   5     5218.80     5203.57     22.47 o
   0   2   5      591.95      577.85     15.26 o
   1   2   5     5208.30     5131.30     44.25 o
   2   2   5       74.81       82.22      4.59 o
   3   2   5     2948.44     3003.33     47.53 o
   4   2   5      203.34      210.47     10.15 o
   5   2   5     1018.25     1030.46     37.15 o
   6   2   5       60.99       53.75      1.73 o
   7   2   5      183.91      188.87      3.15 o
   8   2   5      173.73      150.83      3.78 o
   9   2   5        6.55        7.66      2.01 o
  10   2   5        7.62        6.17      1.59 o
 -10   3   5       19.80       19.70      1.78 o
  -9   3   5       26.73       30.22      2.15 o
  -8   3   5      155.78      152.47      3.20 o
  -7   3   5      363.98      365.05      4.22 o
  -6   3   5      333.50      340.59      5.23 o
  -5   3   5       73.58       71.60      2.45 o
  -4   3   5      335.25      302.06      8.54 o
  -3   3   5     3232.74     3254.12     30.94 o
  -2   3   5     2241.59     2237.07     19.94 o
  -1   3   5      823.64      793.23     22.75 o
   0   3   5      735.11      725.07     17.14 o
   1   3   5      939.92      894.69     39.78 o
   2   3   5     2059.52     2081.55     21.53 o
   3   3   5     3047.67     3112.37     39.41 o
   4   3   5      387.74      375.60     15.49 o
   5   3   5       84.52       87.02      4.05 o
   6   3   5      358.12      373.15      5.93 o
   7   3   5      385.36      391.00      4.59 o
   8   3   5      162.08      157.79      3.17 o
   9   3   5       19.88       23.07      1.96 o
  10   3   5       21.16       23.63      1.79 o
 -10   4   5       56.77       54.88      2.54 o
  -9   4   5       21.22       24.71      2.06 o
  -8   4   5       89.32       83.91      2.54 o
  -7   4   5      138.74      122.87      2.60 o
  -6   4   5      144.49      132.75      2.56 o
  -5   4   5       78.71      101.01      2.49 o
  -4   4   5     1066.92     1024.68      6.77 o
  -3   4   5      964.81      973.26     14.11 o
  -2   4   5     1166.29     1171.27     16.15 o
  -1   4   5      625.98      634.42     12.35 o
   0   4   5    13989.67    14020.50     95.48 o
   1   4   5      558.78      544.25     13.58 o
   2   4   5     1087.82     1059.57     14.53 o
   3   4   5      943.52      947.62     10.69 o
   4   4   5     1104.03     1101.16     19.53 o
   5   4   5       54.95       66.55      1.97 o
   6   4   5      152.31      142.93      2.56 o
   7   4   5      132.84      134.70      2.78 o
   8   4   5       97.85       97.32      3.10 o
   9   4   5       19.52       22.84      1.92 o
  10   4   5       56.75       53.48      2.26 o
 -10   5   5       12.38       13.30      1.52 o
  -9   5   5        5.83        9.48      1.70 o
  -8   5   5       27.48       29.87      1.89 o
  -7   5   5      299.95      289.77      4.19 o
  -6   5   5      410.58      432.19      6.09 o
  -5   5   5      202.15      218.00      2.47 o
  -4   5   5      271.07      239.87      7.09 o
  -3   5   5      507.42      509.06     10.36 o
  -2   5   5      331.41      332.68      3.68 o
  -1   5   5       94.59      131.73      7.82 o
   0   5   5      636.97      697.00     21.87 o
   1   5   5      113.03      136.74      4.90 o
   2   5   5      298.08      265.87     14.94 o
   3   5   5      600.35      609.50      6.86 o
   4   5   5      279.67      295.36      8.29 o
   5   5   5      209.67      234.12      3.13 o
   6   5   5      435.52      442.94      5.43 o
   7   5   5      302.71      293.82      6.01 o
   8   5   5       26.86       29.50      1.85 o
   9   5   5        6.60        8.33      1.50 o
  10   5   5       13.66       17.46      2.74 o
 -10   6   5       68.12       63.93      2.21 o
  -9   6   5       58.10       53.84      2.75 o
  -8   6   5      111.01      101.33      2.72 o
  -7   6   5       13.67       12.30      1.73 o
  -6   6   5      244.30      254.66      3.85 o
  -5   6   5       96.12       96.84      2.33 o
  -4   6   5      149.88      130.78      2.61 o
  -3   6   5      579.77      614.52      5.27 o
  -2   6   5      296.18      311.48      7.19 o
  -1   6   5     3346.70     3538.97     35.54 o
   0   6   5     4034.89     3944.56     54.97 o
   1   6   5     3358.85     3475.02     36.34 o
   2   6   5      289.67      292.29      9.27 o
   3   6   5      623.36      681.25      6.52 o
   4   6   5      147.71      125.27      4.34 o
   5   6   5       92.53       98.27      2.30 o
   6   6   5      221.49      218.50      3.08 o
   7   6   5       15.16       14.90      1.54 o
   8   6   5      103.01       91.93      2.58 o
   9   6   5       59.19       58.27      2.28 o
  10   6   5       56.78       51.72      3.91 o
  -9   7   5       40.47       40.80      2.41 o
  -8   7   5       39.02       38.36      2.33 o
  -7   7   5      180.93      183.37      3.94 o
  -6   7   5       73.08       62.94      2.33 o
  -5   7   5      152.38      148.58      2.60 o
  -4   7   5      445.10      493.43      4.34 o
  -3   7   5      565.65      564.74      8.70 o
  -2   7   5      609.36      615.58     10.76 o
  -1   7   5      165.95      166.30      7.88 o
   0   7   5      456.73      513.15     12.62 o
   1   7   5      131.25      129.82      3.75 o
   2   7   5      610.94      665.89      9.16 o
   3   7   5      492.20      484.75     18.98 o
   4   7   5      414.94      473.74      7.87 o
   5   7   5      151.68      135.30      3.04 o
   6   7   5       78.35       68.25      2.34 o
   7   7   5      184.33      194.93      3.39 o
   8   7   5       42.31       43.86      2.41 o
   9   7   5       47.58       44.70      2.24 o
  -9   8   5        0.78       -0.25      1.51 o
  -8   8   5       55.47       64.00      2.68 o
  -7   8   5       53.85       50.58      2.85 o
  -6   8   5      400.19      422.99      6.23 o
  -5   8   5      125.50      115.59      2.49 o
  -4   8   5      272.72      286.98      3.59 o
  -3   8   5       86.16       83.54      2.31 o
  -2   8   5       23.07       27.91      2.23 o
  -1   8   5        8.86        8.46      1.54 o
   0   8   5      496.09      435.94      4.62 o
   1   8   5        4.59        5.86      0.92 o
   2   8   5       18.95       19.73      2.39 o
   3   8   5       98.16       95.72      2.53 o
   4   8   5      250.27      276.24      3.77 o
   5   8   5      127.93      126.25      3.05 o
   6   8   5      365.91      388.73      6.39 o
   7   8   5       58.92       58.24      2.23 o
   8   8   5       50.23       58.41      2.03 o
   9   8   5        1.11        1.10      1.52 o
  -9   9   5        6.53        5.74      1.32 o
  -8   9   5       50.04       52.70      2.93 o
  -7   9   5      136.28      145.11      4.51 o
  -6   9   5       90.25       72.30      2.86 o
  -5   9   5      286.42      303.45      5.30 o
  -4   9   5      457.29      470.66      4.75 o
  -3   9   5       57.66       72.61      3.10 o
  -2   9   5       20.44       18.84      1.26 o
  -1   9   5      223.88      218.64      2.96 o
   0   9   5      165.38      189.98      2.74 o
   1   9   5      193.18      199.19      3.00 o
   2   9   5       11.28        8.12      1.03 o
   3   9   5       38.46       54.96      1.64 o
   4   9   5      424.93      419.11      6.74 o
   5   9   5      295.25      287.70      5.80 o
   6   9   5       98.55       86.76      3.42 o
   7   9   5      138.91      156.43      3.44 o
   8   9   5       42.99       47.68      2.58 o
   9   9   5        7.46        4.78      1.18 o
  -8  10   5       39.07       40.67      2.13 o
  -7  10   5      113.81      116.95      2.97 o
  -6  10   5       33.40       38.10      2.17 o
  -5  10   5      179.02      188.33      3.21 o
  -4  10   5      374.73      358.78      4.79 o
  -3  10   5      106.09      116.86      2.52 o
  -2  10   5      240.81      236.95      4.35 o
  -1  10   5      182.42      188.69      3.01 o
   0  10   5      243.71      232.18      3.21 o
   1  10   5      155.38      158.20      2.98 o
   2  10   5      248.59      243.21      6.06 o
   3  10   5      110.11      118.11      2.46 o
   4  10   5      340.87      338.89      4.31 o
   5  10   5      167.27      180.41      3.74 o
   6  10   5       30.08       36.19      2.44 o
   7  10   5      114.32      119.44      3.13 o
   8  10   5       39.39       46.93      3.61 o
  -8  11   5       29.12       22.31      1.63 o
  -7  11   5        0.61        1.81      1.40 o
  -6  11   5       55.98       57.86      3.24 o
  -5  11   5      205.94      204.99      4.04 o
  -4  11   5       44.23       39.38      1.82 o
  -3  11   5      109.81      104.86      2.54 o
  -2  11   5      180.88      180.68      3.30 o
  -1  11   5      177.09      151.96      2.79 o
   0  11   5       13.81       21.55      1.58 o
   1  11   5      183.28      154.92      3.41 o
   2  11   5      153.10      147.86      2.98 o
   3  11   5      110.47      107.74      2.49 o
   4  11   5       45.38       39.54      2.27 o
   5  11   5      216.09      232.45      4.56 o
   6  11   5       49.60       54.16      2.63 o
   7  11   5        0.79        1.05      1.28 o
   8  11   5       27.41       24.83      1.59 o
  -7  12   5        6.69        4.92      1.20 o
  -6  12   5       92.84       89.54      3.15 o
  -5  12   5       32.65       30.25      2.03 o
  -4  12   5      130.77      109.13      2.56 o
  -3  12   5       50.24       42.13      1.91 o
  -2  12   5        8.06        6.18      1.43 o
  -1  12   5      388.45      412.44      5.28 o
   0  12   5        9.84        7.13      1.80 o
   1  12   5      391.13      424.94      5.39 o
   2  12   5       10.17        8.54      1.86 o
   3  12   5       50.41       49.98      3.45 o
   4  12   5      136.22      122.10      5.21 o
   5  12   5       24.61       19.10      2.18 o
   6  12   5       91.31       93.71      2.75 o
   7  12   5        5.63        6.45      1.22 o
  -6  13   5       40.99       38.07      2.03 o
  -5  13   5      210.30      208.42      5.64 o
  -4  13   5      168.61      153.37      4.07 o
  -3  13   5       81.64       71.40      2.37 o
  -2  13   5       43.55       39.06      2.20 o
  -1  13   5       57.60       57.45      2.15 o
   0  13   5        4.16        3.93      1.79 o
   1  13   5       61.00       62.48      2.74 o
   2  13   5       35.79       32.98      2.35 o
   3  13   5       83.50       71.36      2.66 o
   4  13   5      177.35      175.84      3.86 o
   5  13   5      216.10      225.29      5.21 o
   6  13   5       38.36       38.12      1.76 o
  -6  14   5       53.50       44.61      3.48 o
  -5  14   5        4.80        4.24      1.54 o
  -4  14   5       19.31       17.16      1.97 o
  -3  14   5       80.68       74.81      2.73 o
  -2  14   5       24.72       29.83      2.53 o
  -1  14   5      139.78      146.69      4.13 o
   0  14   5      136.61      136.40      4.40 o
   1  14   5      128.31      140.89      4.04 o
   2  14   5       27.09       35.02      3.21 o
   3  14   5       84.28       82.47      4.15 o
   4  14   5       18.51       17.21      1.97 o
   5  14   5        6.97        5.01      2.03 o
   6  14   5       52.62       49.20      4.71 o
  -4  15   5       26.94       21.76      2.39 o
  -3  15   5       18.19       20.86      3.03 o
  -2  15   5       23.12       24.49      2.51 o
  -1  15   5        7.42        6.48      3.40 o
   0  15   5        1.88        2.95      2.66 o
   1  15   5        8.64       10.03      2.91 o
   2  15   5       21.61       19.46      4.59 o
   3  15   5       17.00       13.92      4.36 o
   4  15   5       28.23       23.51      4.43 o
  -3  16   5        2.56        3.51      3.25 o
  -2  16   5       40.09       37.14      4.72 o
  -1  16   5        2.32        1.68      2.24 o
   1  16   5        2.42        3.30      3.33 o
   2  16   5       41.76       32.73      4.58 o
   3  16   5        2.95        7.19      2.95 o
   0   0   6        9.85        7.61      1.35 o
   1   0   6      128.01      112.00      1.74 o
   2   0   6      205.26      227.53     18.61 o
   3   0   6     1090.57     1114.56      6.96 o
   4   0   6       29.23       31.14      2.01 o
   5   0   6        5.83        6.96      1.53 o
   6   0   6      568.49      578.36      7.57 o
   7   0   6      248.72      271.95      6.33 o
   8   0   6      274.09      271.27      4.22 o
   9   0   6      159.16      138.75      4.56 o
  10   0   6       17.75       15.08      2.41 o
  -9   1   6      149.19      156.59      3.32 o
  -8   1   6      249.33      221.75      3.62 o
  -7   1   6      247.34      231.20      3.45 o
  -6   1   6      265.21      258.63      3.86 o
  -5   1   6     2371.05     2406.67     33.35 o
  -4   1   6     1875.80     1885.10     29.17 o
  -3   1   6     3247.31     3204.73     39.16 o
  -2   1   6     1957.41     1795.74     40.71 o
  -1   1   6     3395.21     3220.68     33.42 o
   0   1   6     1360.12     1276.65     41.77 o
   1   1   6     3466.83     3238.75     39.07 o
   2   1   6     1880.04     1804.60     22.07 o
   3   1   6     3062.66     3076.17     70.08 o
   4   1   6     1927.15     1985.01     56.13 o
   5   1   6     2362.26     2318.18     60.97 o
   6   1   6      282.05      258.11      3.38 o
   7   1   6      282.22      252.78      3.86 o
   8   1   6      260.18      236.42      4.92 o
   9   1   6      141.26      145.33      3.95 o
  10   1   6       45.48       39.91      3.07 o
 -10   2   6       42.30       40.71      2.65 o
  -9   2   6      103.14       98.97      3.53 o
  -8   2   6       96.80       97.02      2.87 o
  -7   2   6      267.43      253.24      3.24 o
  -6   2   6       36.28       23.43      1.30 o
  -5   2   6      163.64      169.95      6.96 o
  -4   2   6     2563.41     2550.92     19.62 o
  -3   2   6      253.18      230.82      7.24 o
  -2   2   6     2512.14     2432.53     29.99 o
  -1   2   6     2305.29     2397.76     33.33 o
   0   2   6     3789.49     3794.99     50.26 o
   1   2   6     2232.53     2253.13     34.32 o
   2   2   6     2462.51     2430.57     17.09 o
   3   2   6      229.40      233.77     15.42 o
   4   2   6     2769.14     2739.20     25.63 o
   5   2   6      196.82      192.50      8.16 o
   6   2   6       38.86       28.10      1.47 o
   7   2   6      267.19      255.36      4.34 o
   8   2   6       94.23       98.77      4.26 o
   9   2   6      112.42      100.99      4.77 o
  10   2   6       33.25       31.24      2.15 o
 -10   3   6        4.41        5.43      1.56 o
  -9   3   6       44.61       48.59      2.36 o
  -8   3   6       64.41       59.22      2.25 o
  -7   3   6        2.08        2.74      1.38 o
  -6   3   6       90.86       89.43      2.04 o
  -5   3   6      122.43      129.95      3.39 o
  -4   3   6      642.99      615.35      8.66 o
  -3   3   6     3454.30     3432.29     26.54 o
  -2   3   6      206.36      178.94      1.83 o
  -1   3   6     3650.53     3669.00     42.20 o
   0   3   6     4840.29     4800.65     46.74 o
   1   3   6     3508.75     3550.23     49.89 o
   2   3   6      213.01      174.63      3.49 o
   3   3   6     3508.11     3453.50     35.91 o
   4   3   6      725.90      701.06     17.62 o
   5   3   6      111.38      109.11      2.90 o
   6   3   6       87.39       97.59      2.38 o
   7   3   6        2.18        4.51      1.39 o
   8   3   6       83.74       77.38      2.59 o
   9   3   6       44.14       48.45      2.57 o
  10   3   6        5.37        7.82      1.59 o
 -10   4   6       28.25       27.31      2.06 o
  -9   4   6       56.33       47.32      2.37 o
  -8   4   6      108.70       98.76      2.52 o
  -7   4   6      275.16      317.87      3.81 o
  -6   4   6        3.45        7.14      1.21 o
  -5   4   6      686.87      679.53      5.50 o
  -4   4   6      507.36      516.62      9.59 o
  -3   4   6     1755.33     1846.72      9.54 o
  -2   4   6      554.27      542.92      8.27 o
  -1   4   6     3518.82     3523.99     64.06 o
   0   4   6       47.57       61.34      1.35 o
   1   4   6     3655.94     3690.95     76.16 o
   2   4   6      597.24      644.54     23.91 o
   3   4   6     1780.66     1888.10     24.70 o
   4   4   6      451.65      494.93      7.25 o
   5   4   6      779.77      804.55     12.40 o
   6   4   6        0.99        3.83      1.14 o
   7   4   6      280.36      312.40      4.27 o
   8   4   6      106.54       95.49      3.03 o
   9   4   6       57.96       51.83      2.63 o
  10   4   6       24.72       28.01      1.97 o
 -10   5   6       17.07       18.78      1.77 o
  -9   5   6       58.11       62.58      2.91 o
  -8   5   6       66.68       63.94      2.17 o
  -7   5   6       77.93       71.26      2.47 o
  -6   5   6      296.67      293.81      4.45 o
  -5   5   6       29.50       32.12      1.25 o
  -4   5   6      382.54      352.14      6.29 o
  -3   5   6      631.08      633.28     10.17 o
  -2   5   6      633.08      596.51      8.30 o
  -1   5   6      231.36      241.92      3.99 o
   0   5   6    17672.32    18314.42     84.83 o
   1   5   6      223.63      228.43      3.13 o
   2   5   6      559.93      571.87     18.76 o
   3   5   6      606.21      648.05      6.73 o
   4   5   6      448.20      448.68     25.96 o
   5   5   6       26.09       22.81      1.69 o
   6   5   6      302.03      308.82      5.12 o
   7   5   6       69.24       65.03      2.35 o
   8   5   6       79.46       78.25      2.40 o
   9   5   6       58.77       68.53      2.81 o
  10   5   6       18.02       17.34      1.72 o
 -10   6   6       10.31        6.92      1.65 o
  -9   6   6       53.55       52.91      2.66 o
  -8   6   6        3.46        5.09      1.61 o
  -7   6   6       11.26       11.60      1.72 o
  -6   6   6       15.22       16.13      1.54 o
  -5   6   6      309.25      304.91      4.15 o
  -4   6   6      670.18      667.73      8.77 o
  -3   6   6      220.57      243.74      4.79 o
  -2   6   6     3442.63     3642.59     70.58 o
  -1   6   6     1090.04     1053.16     21.45 o
   0   6   6     2328.21     2513.73     22.58 o
   1   6   6     1219.92     1177.14     26.31 o
   2   6   6     3489.95     3709.79     16.42 o
   3   6   6      241.52      243.06      5.08 o
   4   6   6      653.37      666.49     13.41 o
   5   6   6      332.18      338.81      4.74 o
   6   6   6       17.04       15.32      1.58 o
   7   6   6        7.51        9.22      1.45 o
   8   6   6        3.61        4.66      1.52 o
   9   6   6       60.39       56.46      2.39 o
  10   6   6       10.14        8.51      5.58 o
  -9   7   6       29.97       37.11      2.51 o
  -8   7   6      106.54      114.53      3.23 o
  -7   7   6       32.20       32.16      2.46 o
  -6   7   6      114.92      133.01      3.72 o
  -5   7   6      102.12      106.09      2.32 o
  -4   7   6      297.79      306.82      3.80 o
  -3   7   6       47.65       55.89      3.47 o
  -2   7   6     1064.23     1071.60     16.96 o
  -1   7   6       99.19      133.12      8.24 o
   0   7   6      432.41      457.86      8.83 o
   1   7   6      108.27      127.84      6.16 o
   2   7   6     1078.44     1128.05     20.36 o
   3   7   6       53.38       58.08      3.73 o
   4   7   6      261.14      298.47      8.01 o
   5   7   6      114.59      115.28      3.13 o
   6   7   6       99.21      119.89      3.39 o
   7   7   6       32.87       28.23      1.93 o
   8   7   6       93.71      101.29      2.95 o
   9   7   6       30.30       38.74      1.87 o
  -9   8   6        1.05       -0.45      1.69 o
  -8   8   6        9.77       12.54      1.68 o
  -7   8   6        4.20        6.15      1.89 o
  -6   8   6      262.24      253.99      4.37 o
  -5   8   6       89.53       81.09      2.23 o
  -4   8   6      336.91      315.36      3.67 o
  -3   8   6     1846.39     1977.45     22.06 o
  -2   8   6      816.37      857.12     12.14 o
  -1   8   6      273.08      271.31      6.53 o
   0   8   6       67.20       78.37      2.62 o
   1   8   6      259.81      253.84      6.06 o
   2   8   6      836.08      873.62     12.21 o
   3   8   6     1910.22     2001.29     19.83 o
   4   8   6      354.62      367.26      9.25 o
   5   8   6      108.63      111.14      3.43 o
   6   8   6      240.84      246.03      4.04 o
   7   8   6        2.83        4.69      1.47 o
   8   8   6        9.52       12.31      1.63 o
   9   8   6        1.12        1.74      1.44 o
  -9   9   6        9.63       14.28      2.55 o
  -8   9   6       15.21       12.70      1.89 o
  -7   9   6        6.71        5.66      1.92 o
  -6   9   6       26.83       26.09      2.37 o
  -5   9   6      191.36      194.89      3.22 o
  -4   9   6      178.14      198.31      3.01 o
  -3   9   6       70.44       79.18      2.31 o
  -2   9   6      113.53      114.79      3.28 o
  -1   9   6      160.67      166.13      2.58 o
   0   9   6        2.24        4.87      1.02 o
   1   9   6      166.14      173.88      3.53 o
   2   9   6       93.98      101.39      1.98 o
   3   9   6       75.51       84.01      1.99 o
   4   9   6      162.77      178.13      3.14 o
   5   9   6      198.96      200.62      4.09 o
   6   9   6       19.40       19.59      1.91 o
   7   9   6        9.20        8.96      1.58 o
   8   9   6       17.48       17.07      1.55 o
   9   9   6       12.33       17.39      2.62 o
  -8  10   6       20.47       24.28      1.67 o
  -7  10   6        7.14        4.36      1.48 o
  -6  10   6      215.57      211.28      3.83 o
  -5  10   6       50.70       47.55      1.93 o
  -4  10   6      119.54       99.80      2.58 o
  -3  10   6      171.85      185.81      2.91 o
  -2  10   6      370.08      384.18      4.08 o
  -1  10   6      315.88      302.94      3.80 o
   0  10   6      385.08      366.48      4.85 o
   1  10   6      340.83      323.93      4.11 o
   2  10   6      391.37      409.47      4.67 o
   3  10   6      183.25      200.30      3.97 o
   4  10   6      123.87      105.86      2.71 o
   5  10   6       41.79       43.35      2.30 o
   6  10   6      210.77      210.12      3.65 o
   7  10   6        6.39        5.39      1.37 o
   8  10   6       20.48       28.40      2.10 o
  -8  11   6       11.77       14.71      3.24 o
  -7  11   6        5.41        3.25      1.36 o
  -6  11   6       14.16       10.20      1.60 o
  -5  11   6       72.73       70.78      2.47 o
  -4  11   6       51.88       47.08      1.97 o
  -3  11   6       29.46       27.54      1.79 o
  -2  11   6      480.23      473.83      5.72 o
  -1  11   6       53.26       65.57      2.20 o
   0  11   6       48.02       44.84      3.78 o
   1  11   6       43.40       55.52      2.61 o
   2  11   6      469.17      467.91      4.52 o
   3  11   6       19.01       18.54      1.64 o
   4  11   6       51.34       45.77      2.32 o
   5  11   6       73.68       73.94      2.96 o
   6  11   6       13.25        9.87      1.83 o
   7  11   6        3.06        2.57      1.37 o
   8  11   6       12.88       14.08      2.04 o
  -7  12   6       13.61       13.02      1.35 o
  -6  12   6      138.32      118.05      3.17 o
  -5  12   6      211.68      204.94      3.58 o
  -4  12   6      697.62      686.22      7.03 o
  -3  12   6      162.16      180.33      3.79 o
  -2  12   6      467.53      448.22      6.48 o
  -1  12   6       97.62       78.23      2.50 o
   0  12   6      293.75      308.25      6.40 o
   1  12   6       97.33       76.00      2.54 o
   2  12   6      453.35      436.40      5.81 o
   3  12   6      160.54      186.76      3.45 o
   4  12   6      729.65      723.38      8.93 o
   5  12   6      211.11      219.38      4.66 o
   6  12   6      144.83      134.25      3.42 o
   7  12   6       11.74       10.05      1.34 o
  -6  13   6       17.96       16.02      1.77 o
  -5  13   6        6.09        5.17      1.51 o
  -4  13   6        9.71       12.05      1.60 o
  -3  13   6       18.95       15.00      1.77 o
  -2  13   6        6.54        7.43      1.56 o
  -1  13   6       20.25       22.75      2.05 o
   0  13   6        0.02        1.14      1.92 o
   1  13   6       18.16       22.18      2.60 o
   2  13   6        6.45        7.21      1.91 o
   3  13   6       12.98        8.13      1.98 o
   4  13   6       10.87       12.92      1.88 o
   5  13   6        6.16        2.63      1.60 o
   6  13   6       17.89       14.64      1.53 o
  -5  14   6        4.82        4.81      1.46 o
  -4  14   6      115.36      120.60      6.85 o
  -3  14   6       14.33       11.66      1.73 o
  -2  14   6       26.54       25.71      2.44 o
  -1  14   6        5.52        2.34      1.93 o
   0  14   6       76.02       71.64      3.69 o
   1  14   6        4.58        3.96      2.94 o
   2  14   6       24.75       24.59      2.78 o
   3  14   6       14.14       11.16      2.39 o
   4  14   6      109.23      120.54      3.33 o
   5  14   6        5.30        5.88      1.58 o
  -4  15   6       14.17       14.10      2.14 o
  -3  15   6        0.00       -0.39      1.63 o
  -2  15   6       91.32       89.37      3.51 o
  -1  15   6      104.21       86.92      4.54 o
   0  15   6        0.35       -0.06      2.56 o
   1  15   6      100.56       95.25      5.05 o
   2  15   6       91.08       92.47      6.91 o
   3  15   6        0.16        1.79      3.55 o
   4  15   6       13.46       13.32      3.77 o
  -2  16   6       48.85       49.69      4.87 o
  -1  16   6       35.59       29.93      3.25 o
   0  16   6       16.84       19.18      3.59 o
   2  16   6       49.14       45.00      4.85 o
   1   0   7     1447.02     1416.72     11.62 o
   2   0   7       26.33       10.85      1.64 o
   3   0   7      690.05      719.31      4.32 o
   4   0   7       74.69       86.52      2.57 o
   5   0   7       90.57       90.59      6.47 o
   6   0   7      973.79      939.38      7.81 o
   7   0   7        1.70        0.20      1.65 o
   8   0   7      780.76      845.85      7.51 o
   9   0   7        0.25        0.76      2.00 o
  10   0   7       25.28       22.34      3.19 o
 -10   1   7       17.00       13.21      3.01 o
  -9   1   7        5.71        9.44      1.72 o
  -8   1   7        0.22        1.47      1.42 o
  -7   1   7      376.25      381.19      7.75 o
  -6   1   7      411.27      440.47      5.40 o
  -5   1   7     1366.59     1344.29     16.37 o
  -4   1   7     4884.95     5210.88     56.71 o
  -3   1   7     5340.21     5511.76     36.69 o
  -2   1   7     1316.98     1361.95     28.75 o
  -1   1   7     6634.61     6193.59     78.89 o
   0   1   7     3421.75     3347.32     21.52 o
   1   1   7     6912.85     6549.73     48.48 o
   2   1   7     1393.40     1498.24     27.74 o
   3   1   7     5305.30     5395.95     51.25 o
   4   1   7     5017.84     5356.07     35.20 o
   5   1   7     1355.83     1288.10     10.74 o
   6   1   7      373.22      375.98     10.03 o
   7   1   7      362.77      351.22      4.81 o
   8   1   7        1.33        0.90      1.64 o
   9   1   7        2.96        6.36      2.05 o
  10   1   7       17.26       14.43      2.00 o
 -10   2   7       65.39       60.12      4.37 o
  -9   2   7      121.26      104.38      3.10 o
  -8   2   7       26.91       22.91      1.67 o
  -7   2   7       78.57       65.73      2.31 o
  -6   2   7     1155.82     1204.39      9.48 o
  -5   2   7      177.75      196.90      3.77 o
  -4   2   7     2085.39     2103.53     13.13 o
  -3   2   7      978.37     1024.64     14.67 o
  -2   2   7      679.26      730.82      6.96 o
  -1   2   7     3426.60     3336.77     75.70 o
   0   2   7      740.83      784.82     20.37 o
   1   2   7     3413.85     3219.51     50.11 o
   2   2   7      555.98      605.59     18.58 o
   3   2   7     1056.40     1105.00     10.38 o
   4   2   7     2086.71     2123.19     35.30 o
   5   2   7      226.18      242.84      8.32 o
   6   2   7     1069.00     1083.03      9.07 o
   7   2   7       64.01       54.29      3.52 o
   8   2   7       38.01       29.34      2.31 o
   9   2   7      114.20      108.64      3.53 o
  10   2   7       66.05       66.90      2.96 o
 -10   3   7       51.14       54.96      2.77 o
  -9   3   7        7.20        6.55      1.80 o
  -8   3   7       61.47       47.21      2.27 o
  -7   3   7       33.21       34.24      1.74 o
  -6   3   7       53.27       52.18      1.86 o
  -5   3   7       75.21       75.29      1.94 o
  -4   3   7      368.72      387.17      3.85 o
  -3   3   7     1256.22     1273.47     13.92 o
  -2   3   7      729.05      722.79      6.06 o
  -1   3   7      552.41      604.99      6.24 o
   0   3   7     2474.35     2429.60     22.37 o
   1   3   7      644.79      681.01     12.50 o
   2   3   7      710.05      671.08     12.95 o
   3   3   7     1372.88     1372.56     14.32 o
   4   3   7      412.40      435.60     10.40 o
   5   3   7       62.55       64.27      1.84 o
   6   3   7       37.59       39.98      1.81 o
   7   3   7       32.57       32.14      1.99 o
   8   3   7       74.59       56.09      2.51 o
   9   3   7        3.47        3.91      1.93 o
  10   3   7       57.36       63.03      2.85 o
 -10   4   7       19.09       12.20      1.64 o
  -9   4   7       69.31       66.72      2.89 o
  -8   4   7       20.39       21.22      1.72 o
  -7   4   7       35.20       40.27      1.80 o
  -6   4   7      361.69      337.38      3.46 o
  -5   4   7      182.84      181.13      2.23 o
  -4   4   7       52.41       59.05      1.79 o
  -3   4   7      288.41      314.81      3.49 o
  -2   4   7      515.59      574.40      5.00 o
  -1   4   7      878.30      900.22     14.11 o
   0   4   7     1437.94     1571.37     20.72 o
   1   4   7      970.99      994.15     20.50 o
   2   4   7      518.31      564.29      9.60 o
   3   4   7      315.48      334.77      4.88 o
   4   4   7       36.19       42.36      3.47 o
   5   4   7      204.22      200.08      7.51 o
   6   4   7      366.65      354.08      8.93 o
   7   4   7       29.45       27.99      1.83 o
   8   4   7       23.81       25.93      1.88 o
   9   4   7       60.09       59.70      3.05 o
  10   4   7       23.27       17.34      1.95 o
 -10   5   7        9.88        9.35      1.64 o
  -9   5   7       42.82       40.69      2.46 o
  -8   5   7      151.74      135.75      2.97 o
  -7   5   7      101.75      103.58      2.67 o
  -6   5   7      105.49       95.22      2.29 o
  -5   5   7       61.82       53.89      1.45 o
  -4   5   7       72.84       79.63      1.80 o
  -3   5   7      129.03       99.29      3.09 o
  -2   5   7     1121.67     1207.59     26.80 o
  -1   5   7     3278.43     3257.49     10.78 o
   0   5   7     7222.86     7650.19     40.06 o
   1   5   7     3251.32     3214.99     23.33 o
   2   5   7     1155.71     1271.81     25.30 o
   3   5   7      103.18       93.57      5.09 o
   4   5   7       46.86       47.20      2.30 o
   5   5   7       69.69       72.41      2.22 o
   6   5   7      109.70      103.97      2.42 o
   7   5   7       88.26       95.46      3.66 o
   8   5   7      163.23      155.66      3.08 o
   9   5   7       36.34       36.25      2.27 o
  10   5   7       14.57       13.63      1.77 o
  -9   6   7       15.01       14.55      1.84 o
  -8   6   7      105.56      101.97      2.75 o
  -7   6   7      365.39      386.71      5.27 o
  -6   6   7      139.75      138.98      2.87 o
  -5   6   7      139.55      134.50      2.35 o
  -4   6   7      212.06      203.17      3.16 o
  -3   6   7      837.44      875.85     19.52 o
  -2   6   7     1084.71     1094.33     16.02 o
  -1   6   7      154.36      147.83      6.67 o
   0   6   7     1254.11     1324.39     26.04 o
   1   6   7      142.67      139.48      8.60 o
   2   6   7     1053.85     1089.96     12.96 o
   3   6   7      760.10      760.31     14.17 o
   4   6   7      245.30      244.58      3.73 o
   5   6   7      137.62      155.59      6.47 o
   6   6   7      165.45      169.11      3.55 o
   7   6   7      374.59      403.10      4.87 o
   8   6   7      106.25      103.75      2.89 o
   9   6   7       15.91       15.87      1.74 o
  -9   7   7       15.56       12.31      1.53 o
  -8   7   7       15.20       16.85      1.90 o
  -7   7   7       40.33       34.02      2.51 o
  -6   7   7      653.62      688.32      6.77 o
  -5   7   7        7.51       11.80      1.49 o
  -4   7   7      769.30      773.53      5.58 o
  -3   7   7      245.66      232.09      6.40 o
  -2   7   7      922.45      906.40      7.76 o
  -1   7   7     1328.90     1397.91     28.23 o
   0   7   7      871.69      894.44     10.36 o
   1   7   7     1323.70     1404.01      8.58 o
   2   7   7      951.98      912.73      8.91 o
   3   7   7      257.62      251.44      4.58 o
   4   7   7      724.70      717.68     12.84 o
   5   7   7        9.26       17.36      1.79 o
   6   7   7      698.31      736.96      9.92 o
   7   7   7       34.75       33.47      2.05 o
   8   7   7       14.93       18.56      1.86 o
   9   7   7       19.10       13.71      2.27 o
  -9   8   7       13.03        5.74      1.78 o
  -8   8   7       28.94       26.35      1.86 o
  -7   8   7       40.00       46.80      2.76 o
  -6   8   7       62.07       70.93      3.44 o
  -5   8   7      476.85      481.89      4.59 o
  -4   8   7      372.81      363.61      4.26 o
  -3   8   7      253.85      268.93      4.97 o
  -2   8   7      163.22      163.28      5.72 o
  -1   8   7       52.07       51.18      1.84 o
   0   8   7      143.61      182.68      5.36 o
   1   8   7       67.11       65.05      2.68 o
   2   8   7      143.70      149.11      9.07 o
   3   8   7      290.26      301.02      5.79 o
   4   8   7      398.15      398.29      6.24 o
   5   8   7      480.01      513.82      6.48 o
   6   8   7       70.92       77.53      2.97 o
   7   8   7       36.96       43.59      2.50 o
   8   8   7       32.83       30.52      2.10 o
   9   8   7       14.73        7.25      1.99 o
  -8   9   7       59.44       58.36      2.34 o
  -7   9   7       85.47       86.51      3.27 o
  -6   9   7      117.10      116.13      3.62 o
  -5   9   7      175.93      174.96      2.98 o
  -4   9   7      209.23      207.96      3.31 o
  -3   9   7      491.64      473.96      6.72 o
  -2   9   7      344.97      327.42      3.90 o
  -1   9   7      132.98      118.30      2.84 o
   0   9   7      289.26      295.16      6.24 o
   1   9   7      114.18       97.95      2.38 o
   2   9   7      366.03      352.20      7.57 o
   3   9   7      482.76      464.82      4.37 o
   4   9   7      211.59      214.27      3.39 o
   5   9   7      193.65      200.32      3.74 o
   6   9   7      124.61      128.22      3.77 o
   7   9   7       75.05       77.12      2.65 o
   8   9   7       66.56       67.95      2.16 o
  -8  10   7       40.24       35.75      2.08 o
  -7  10   7       21.31       17.85      1.73 o
  -6  10   7       43.68       43.96      2.38 o
  -5  10   7       95.32       97.42      2.56 o
  -4  10   7      437.14      447.81      4.68 o
  -3  10   7       94.72       99.18      2.36 o
  -2  10   7       73.75       70.49      2.28 o
  -1  10   7       21.01       21.23      1.58 o
   0  10   7      157.28      150.04      8.54 o
   1  10   7       16.33       17.70      1.65 o
   2  10   7       65.76       63.55      2.04 o
   3  10   7       92.24       87.28      2.14 o
   4  10   7      449.00      457.03      5.71 o
   5  10   7      104.53      105.41      3.00 o
   6  10   7       40.67       42.23      2.25 o
   7  10   7       21.06       18.68      1.73 o
   8  10   7       43.65       42.09      1.99 o
  -7  11   7       39.57       29.78      1.92 o
  -6  11   7       58.97       62.95      2.43 o
  -5  11   7      196.20      196.88      3.62 o
  -4  11   7      220.10      204.19      3.44 o
  -3  11   7      138.14      136.82      2.89 o
  -2  11   7      130.77      117.89      3.10 o
  -1  11   7      262.96      258.50      4.08 o
   0  11   7      316.09      295.57      4.51 o
   1  11   7      279.64      266.17      4.01 o
   2  11   7      113.58      101.93      2.59 o
   3  11   7      134.23      132.86      2.81 o
   4  11   7      212.87      200.95      4.70 o
   5  11   7      177.81      183.45      4.45 o
   6  11   7       63.04       72.83      2.57 o
   7  11   7       36.13       26.76      1.87 o
  -7  12   7        7.28        6.97      1.86 o
  -6  12   7       38.35       37.05      1.93 o
  -5  12   7       72.52       67.31      2.47 o
  -4  12   7      109.50      107.25      3.57 o
  -3  12   7      288.69      285.17      4.03 o
  -2  12   7      130.65      122.98      4.66 o
  -1  12   7      102.40       87.06      2.84 o
   0  12   7       45.62       34.26      2.47 o
   1  12   7      104.04       87.56      2.91 o
   2  12   7      139.58      126.89      3.79 o
   3  12   7      287.28      290.79      6.19 o
   4  12   7      115.55      113.74      3.36 o
   5  12   7       66.60       63.54      3.26 o
   6  12   7       35.33       34.93      1.96 o
   7  12   7        6.70        4.11      1.49 o
  -6  13   7       18.87       24.01      1.82 o
  -5  13   7       25.94       22.94      1.80 o
  -4  13   7        5.12        6.56      1.42 o
  -3  13   7       76.31       68.49      2.69 o
  -2  13   7       28.41       37.08      1.86 o
  -1  13   7      481.12      472.82      8.05 o
   0  13   7       68.62       76.97      3.70 o
   1  13   7      503.34      499.94     11.55 o
   2  13   7       32.46       37.70      2.68 o
   3  13   7       77.07       67.70      3.32 o
   4  13   7        4.68        6.49      1.77 o
   5  13   7       31.85       29.21      1.94 o
   6  13   7       19.37       22.00      1.72 o
  -5  14   7       12.05       12.67      1.85 o
  -4  14   7       13.21       14.36      1.44 o
  -3  14   7       28.71       29.10      1.96 o
  -2  14   7       13.52       14.80      2.15 o
  -1  14   7       63.98       53.86      2.97 o
   0  14   7        0.77        0.44      2.07 o
   1  14   7       62.18       62.86      4.52 o
   2  14   7       16.46       17.48      2.58 o
   3  14   7       26.47       26.00      3.37 o
   4  14   7       11.87       16.06      2.41 o
   5  14   7       13.47       11.72      2.22 o
  -4  15   7       11.27       12.11      2.31 o
  -3  15   7        7.31        5.55      1.64 o
  -2  15   7       12.18        9.56      1.76 o
  -1  15   7      101.07       98.25      3.83 o
   0  15   7       43.65       42.41      2.96 o
   1  15   7      106.15      109.56      5.13 o
   2  15   7       10.75        4.65      4.04 o
   3  15   7        8.55        4.21      3.68 o
   4  15   7       11.30       14.73      3.81 o
  -2  16   7       14.38       10.09      3.25 o
  -1  16   7       11.97        8.47      2.43 o
   0  16   7        7.59       11.00      3.40 o
   1  16   7       12.05       11.98      3.85 o
   2  16   7       16.07       16.08      3.89 o
   0   0   8     3184.71     3080.20     14.79 o
   1   0   8      136.95      121.88      1.96 o
   2   0   8       34.13       51.86      4.05 o
   3   0   8      473.06      512.54     14.97 o
   4   0   8      144.09      161.66      6.35 o
   5   0   8      575.81      606.29      7.76 o
   6   0   8      401.38      380.22      8.64 o
   7   0   8        8.32        7.55      2.12 o
   8   0   8        0.02        1.56      1.56 o
   9   0   8      122.78      134.63      5.91 o
  10   0   8       17.55       16.42      2.29 o
 -10   1   8      126.28      121.14      6.79 o
  -9   1   8       38.93       32.89      2.73 o
  -8   1   8       59.20       57.94      2.43 o
  -7   1   8      403.23      409.20      7.91 o
  -6   1   8      207.47      213.77      3.77 o
  -5   1   8       70.33       67.51      1.93 o
  -4   1   8      219.28      222.55     10.29 o
  -3   1   8      289.47      302.20      6.88 o
  -2   1   8      182.64      168.53     11.73 o
  -1   1   8      113.14      119.74      4.51 o
   0   1   8     1912.23     1850.19     38.43 o
   1   1   8      108.34      115.27      4.05 o
   2   1   8      214.22      206.64      3.18 o
   3   1   8      281.95      294.18      8.43 o
   4   1   8      220.41      235.05     17.32 o
   5   1   8       77.06       70.14      1.97 o
   6   1   8      187.25      189.51      3.89 o
   7   1   8      393.44      405.18     11.44 o
   8   1   8       66.34       71.13      3.09 o
   9   1   8       42.40       35.71      2.48 o
  10   1   8      130.98      129.37      4.16 o
 -10   2   8        0.55       -0.06      1.99 o
  -9   2   8      158.46      146.58      4.34 o
  -8   2   8      128.59      122.52      3.11 o
  -7   2   8      139.09      123.90      3.35 o
  -6   2   8      360.62      342.60      7.30 o
  -5   2   8       65.31       61.07      1.68 o
  -4   2   8       26.18       23.80      2.49 o
  -3   2   8     1230.18     1247.85     25.47 o
  -2   2   8     1869.76     2040.58     32.13 o
  -1   2   8      334.76      337.35      3.95 o
   0   2   8     1937.88     1937.72     10.74 o
   1   2   8      344.30      347.01      4.54 o
   2   2   8     1805.00     1880.71     26.05 o
   3   2   8     1071.26     1133.62     49.74 o
   4   2   8       34.21       25.02      2.38 o
   5   2   8       62.94       63.67      1.89 o
   6   2   8      369.37      352.62      4.55 o
   7   2   8      144.28      140.51      4.13 o
   8   2   8      137.06      128.50      4.87 o
   9   2   8      167.97      165.37      4.09 o
  10   2   8        0.84        1.55      1.54 o
 -10   3   8        3.43        4.74      1.93 o
  -9   3   8      108.59       96.27      4.28 o
  -8   3   8       51.59       40.30      2.16 o
  -7   3   8      218.35      223.17      4.81 o
  -6   3   8      216.06      195.34      3.62 o
  -5   3   8      543.15      518.40      5.08 o
  -4   3   8      389.22      381.86      7.56 o
  -3   3   8       88.20       82.30      2.01 o
  -2   3   8        8.77        6.53      0.96 o
  -1   3   8     1246.89     1235.45     23.19 o
   0   3   8     2872.27     2842.18     28.87 o
   1   3   8     1255.20     1246.55     13.13 o
   2   3   8        9.45       18.24      1.50 o
   3   3   8       74.57       67.71      4.00 o
   4   3   8      416.95      408.06     13.41 o
   5   3   8      579.98      558.09      8.28 o
   6   3   8      199.96      186.79      3.23 o
   7   3   8      234.27      250.20      4.63 o
   8   3   8       48.74       40.10      2.86 o
   9   3   8       97.97       79.74      3.16 o
  10   3   8        1.51        2.12      1.50 o
 -10   4   8        0.45       -1.61      1.85 o
  -9   4   8       24.96       30.92      3.18 o
  -8   4   8      155.22      138.24      3.96 o
  -7   4   8      120.04      116.71      2.66 o
  -6   4   8      159.46      156.04      2.98 o
  -5   4   8      431.36      421.82      3.87 o
  -4   4   8      160.71      161.28      3.92 o
  -3   4   8      279.22      329.55      7.87 o
  -2   4   8      315.62      324.68      6.19 o
  -1   4   8      390.64      508.08      9.23 o
   0   4   8     1003.22     1091.65      6.15 o
   1   4   8      345.84      434.00      7.87 o
   2   4   8      283.43      256.00      8.38 o
   3   4   8      232.34      283.44      9.11 o
   4   4   8      154.38      149.97      4.47 o
   5   4   8      433.13      430.59      5.41 o
   6   4   8      155.77      164.81      3.41 o
   7   4   8      101.21      103.46      3.98 o
   8   4   8      149.74      144.42      3.79 o
   9   4   8       26.18       31.32      2.49 o
  10   4   8        0.43       -0.71      1.51 o
 -10   5   8        6.84        4.97      2.47 o
  -9   5   8       48.22       49.25      3.45 o
  -8   5   8        5.89        8.05      1.73 o
  -7   5   8       42.82       37.84      2.03 o
  -6   5   8      177.05      184.49      2.97 o
  -5   5   8      252.06      247.14      2.81 o
  -4   5   8       45.67       40.46      1.45 o
  -3   5   8      129.75      115.95      4.40 o
  -2   5   8      913.49      946.80     16.19 o
  -1   5   8      442.97      508.21     10.98 o
   0   5   8     1260.14     1381.76     22.49 o
   1   5   8      361.95      419.43     12.38 o
   2   5   8      915.90      935.90     12.28 o
   3   5   8      143.38      130.65      7.94 o
   4   5   8       36.28       33.44      2.02 o
   5   5   8      313.75      294.40      8.01 o
   6   5   8      167.35      179.53      3.28 o
   7   5   8       46.35       42.58      2.29 o
   8   5   8        7.71        7.62      1.63 o
   9   5   8       38.17       36.27      2.51 o
  10   5   8        5.78       10.98      3.01 o
  -9   6   8        0.13        1.38      2.04 o
  -8   6   8      149.56      155.91      4.19 o
  -7   6   8      233.93      242.80      4.71 o
  -6   6   8        5.65        8.36      1.34 o
  -5   6   8       51.95       50.16      2.79 o
  -4   6   8       66.60       56.12      2.05 o
  -3   6   8      819.38      881.11      7.36 o
  -2   6   8      535.06      587.23     20.52 o
  -1   6   8       94.26       96.01      2.64 o
   0   6   8      839.86      885.81     10.56 o
   1   6   8      103.61      103.62      2.91 o
   2   6   8      470.91      503.07      8.66 o
   3   6   8      825.12      879.69      7.76 o
   4   6   8       58.27       46.47      1.92 o
   5   6   8       53.35       46.73      2.27 o
   6   6   8        5.96       10.71      1.70 o
   7   6   8      229.84      240.65      4.33 o
   8   6   8      123.00      132.00      4.70 o
   9   6   8        0.18       -0.31      1.71 o
  -9   7   8       14.02       17.55      1.77 o
  -8   7   8       82.58       69.88      3.00 o
  -7   7   8      258.05      265.43      4.47 o
  -6   7   8      511.67      537.99      6.82 o
  -5   7   8      441.53      417.02      6.70 o
  -4   7   8       37.30       38.89      2.02 o
  -3   7   8      474.09      478.80      7.87 o
  -2   7   8      232.68      228.04      4.57 o
  -1   7   8      323.00      327.66      8.37 o
   0   7   8      390.57      375.83      4.47 o
   1   7   8      332.87      350.94      8.30 o
   2   7   8      219.37      191.73      3.94 o
   3   7   8      442.03      470.67      5.63 o
   4   7   8       36.71       44.35      2.38 o
   5   7   8      446.72      428.94      6.37 o
   6   7   8      499.61      553.61      6.76 o
   7   7   8      252.82      277.19      4.65 o
   8   7   8       79.14       71.49      4.94 o
   9   7   8       15.30       19.17      2.31 o
  -9   8   8       83.07       81.67      4.34 o
  -8   8   8       44.57       37.77      2.40 o
  -7   8   8       43.86       46.81      2.40 o
  -6   8   8      131.04      126.88      3.48 o
  -5   8   8      128.48      128.91      3.43 o
  -4   8   8       43.60       41.88      2.00 o
  -3   8   8      434.49      445.38      4.58 o
  -2   8   8      180.26      205.25      3.88 o
  -1   8   8      175.62      217.05      4.40 o
   0   8   8        3.61        8.24      1.37 o
   1   8   8      159.39      193.83      2.51 o
   2   8   8      144.76      172.67      2.83 o
   3   8   8      403.04      416.96      7.62 o
   4   8   8       34.99       30.30      1.62 o
   5   8   8      135.25      135.34      3.02 o
   6   8   8      145.10      149.98      3.74 o
   7   8   8       41.40       43.80      2.65 o
   8   8   8       40.02       36.26      2.12 o
   9   8   8       80.67       93.28      6.10 o
  -8   9   8        0.40        1.42      1.55 o
  -7   9   8        0.51        2.32      1.57 o
  -6   9   8       44.39       44.40      2.80 o
  -5   9   8      189.90      180.54      3.22 o
  -4   9   8      150.14      146.10      3.01 o
  -3   9   8       75.60       68.99      2.31 o
  -2   9   8      524.73      519.57     11.18 o
  -1   9   8        0.84        2.66      1.34 o
   0   9   8     1951.80     2091.66     21.86 o
   1   9   8        3.92        3.30      1.27 o
   2   9   8      543.63      552.99     11.84 o
   3   9   8       72.26       65.49      1.96 o
   4   9   8      166.29      174.93      3.10 o
   5   9   8      216.41      214.98      4.12 o
   6   9   8       39.62       42.05      2.22 o
   7   9   8        0.32        1.58      1.66 o
   8   9   8        0.22        2.38      1.42 o
  -8  10   8        2.01        1.18      1.73 o
  -7  10   8      165.52      172.04      6.33 o
  -6  10   8       36.15       34.24      2.51 o
  -5  10   8      242.53      268.73      5.62 o
  -4  10   8      292.57      310.32      5.35 o
  -3  10   8      185.88      187.54      3.54 o
  -2  10   8      685.21      669.35      6.33 o
  -1  10   8      220.01      227.39      3.73 o
   0  10   8        5.41        3.56      1.88 o
   1  10   8      205.65      202.89      4.58 o
   2  10   8      642.89      631.61      5.75 o
   3  10   8      174.80      179.50      3.21 o
   4  10   8      285.47      307.90      5.23 o
   5  10   8      248.74      269.19      5.01 o
   6  10   8       35.11       32.19      2.08 o
   7  10   8      159.97      175.62      4.78 o
   8  10   8        1.43        1.37      1.35 o
  -7  11   8       10.29        6.72      1.39 o
  -6  11   8       13.31       12.96      1.99 o
  -5  11   8       52.28       54.63      2.38 o
  -4  11   8      285.64      300.50      4.28 o
  -3  11   8       51.37       55.16      2.30 o
  -2  11   8       32.42       34.40      2.33 o
  -1  11   8       76.29       72.73      2.79 o
   0  11   8      122.73      113.67      3.25 o
   1  11   8       75.53       75.19      2.70 o
   2  11   8       33.27       44.09      2.57 o
   3  11   8       50.38       49.22      2.12 o
   4  11   8      310.25      323.28      5.47 o
   5  11   8       56.29       62.49      2.97 o
   6  11   8       13.45       16.35      1.83 o
   7  11   8        9.99        6.03      1.63 o
  -7  12   8       42.41       46.90      3.44 o
  -6  12   8        2.83        1.68      1.29 o
  -5  12   8       11.40       10.46      1.59 o
  -4  12   8       70.17       67.11      2.57 o
  -3  12   8       24.91       27.08      1.88 o
  -2  12   8      273.08      249.79      4.22 o
  -1  12   8      110.84       96.53      2.95 o
   0  12   8       33.10       42.62      2.44 o
   1  12   8      121.36      108.00      5.12 o
   2  12   8      273.20      259.14      4.52 o
   3  12   8       23.93       27.15      2.43 o
   4  12   8       68.23       65.82      2.97 o
   5  12   8       11.61       11.98      1.89 o
   6  12   8        3.54        1.97      1.46 o
   7  12   8       44.82       56.15      3.79 o
  -6  13   8        8.81       10.83      2.79 o
  -5  13   8       50.44       43.37      2.12 o
  -4  13   8      114.95      104.03      2.88 o
  -3  13   8       44.29       30.42      2.35 o
  -2  13   8      370.17      362.02      7.18 o
  -1  13   8      100.69      103.70      3.27 o
   0  13   8        7.51        6.99      1.98 o
   1  13   8      102.66      110.95      5.35 o
   2  13   8      372.55      386.25      7.24 o
   3  13   8       43.37       35.40      4.05 o
   4  13   8      116.10      108.53      4.43 o
   5  13   8       50.95       47.50      2.64 o
   6  13   8       10.97       16.23      2.33 o
  -5  14   8       15.48       12.96      1.97 o
  -4  14   8       40.88       39.94      2.05 o
  -3  14   8       36.71       32.95      1.96 o
  -2  14   8      133.57      110.88      4.76 o
  -1  14   8       31.71       27.09      2.88 o
   0  14   8      133.37      151.21      6.35 o
   1  14   8       29.05       21.98      3.47 o
   2  14   8      133.44      115.16      5.01 o
   3  14   8       34.87       28.70      3.37 o
   4  14   8       42.91       38.79      3.79 o
   5  14   8       15.20       15.74      2.20 o
  -3  15   8       17.17       17.14      1.80 o
  -2  15   8       37.11       43.15      2.75 o
  -1  15   8       70.70       55.18      3.13 o
   0  15   8        0.09        1.07      1.60 o
   1  15   8       74.41       70.08      3.42 o
   2  15   8       35.69       36.24      5.28 o
   3  15   8       16.91       15.93      3.88 o
  -1  16   8       12.48        8.75      3.53 o
   0  16   8        0.37        1.40      2.77 o
   1   0   9       62.04       61.91      6.35 o
   2   0   9      473.07      453.59      5.03 o
   3   0   9      313.62      362.95      4.53 o
   4   0   9      891.15      976.95     13.75 o
   5   0   9      177.62      226.62      3.02 o
   6   0   9      547.73      520.85     10.48 o
   7   0   9      235.02      212.43      4.59 o
   8   0   9       18.15       19.10      2.19 o
   9   0   9        4.50        4.33      2.38 o
  10   0   9       11.10       14.66      1.83 o
 -10   1   9       20.99       19.79      2.78 o
  -9   1   9      222.45      233.25      8.43 o
  -8   1   9       41.72       39.49      2.59 o
  -7   1   9       38.82       34.83      3.16 o
  -6   1   9      183.79      209.10      3.62 o
  -5   1   9       92.32       82.17      1.91 o
  -4   1   9     1394.40     1450.00     28.91 o
  -3   1   9     1276.20     1221.10     28.02 o
  -2   1   9     1161.67     1145.39     49.95 o
  -1   1   9      315.41      310.10      6.74 o
   0   1   9      459.84      461.27      5.05 o
   1   1   9      349.48      358.69     10.62 o
   2   1   9     1120.24     1163.81     27.15 o
   3   1   9     1257.57     1219.78     38.98 o
   4   1   9     1360.04     1356.85     17.13 o
   5   1   9      103.79       94.22      2.46 o
   6   1   9      188.92      213.29      4.13 o
   7   1   9       34.04       32.70      2.32 o
   8   1   9       38.97       37.69      2.56 o
   9   1   9      218.54      228.36      6.09 o
  10   1   9       21.89       18.66      1.93 o
 -10   2   9        1.74        3.28      4.04 o
  -9   2   9       99.58       94.19      3.67 o
  -8   2   9      299.74      300.34      5.95 o
  -7   2   9       79.95       80.59      3.11 o
  -6   2   9      154.56      154.48      2.71 o
  -5   2   9      153.42      146.73      2.45 o
  -4   2   9      735.09      726.39     13.39 o
  -3   2   9       79.81       83.94      5.36 o
  -2   2   9      866.37      878.58     10.05 o
  -1   2   9      139.40      144.48      2.90 o
   0   2   9      731.85      722.24     20.83 o
   1   2   9      113.89      123.66      5.34 o
   2   2   9      908.96      846.90     13.83 o
   3   2   9       63.34       74.46     17.22 o
   4   2   9      732.38      757.23     24.70 o
   5   2   9      131.62      133.13      3.18 o
   6   2   9      165.08      158.70      3.06 o
   7   2   9       82.87       75.98      2.61 o
   8   2   9      300.17      309.34      8.37 o
   9   2   9       93.39       91.99      3.28 o
  10   2   9        2.27        1.86      1.92 o
 -10   3   9       13.71       22.02      4.53 o
  -9   3   9      125.35      126.16      4.04 o
  -8   3   9       94.34       72.33      2.82 o
  -7   3   9       64.80       65.19      2.63 o
  -6   3   9       59.77       54.47      2.16 o
  -5   3   9       34.59       26.83      1.49 o
  -4   3   9      439.49      427.00      4.62 o
  -3   3   9      830.84      833.64     38.76 o
  -2   3   9      673.13      603.42     29.35 o
  -1   3   9     2065.07     2250.07     12.93 o
   0   3   9     1585.12     1776.90     13.90 o
   1   3   9     2155.07     2312.48     31.02 o
   2   3   9      659.32      620.38     32.39 o
   3   3   9      792.97      828.32     74.05 o
   4   3   9      416.93      413.78      7.12 o
   5   3   9       35.34       29.16      1.96 o
   6   3   9       48.81       47.34      2.83 o
   7   3   9       55.25       53.93      2.24 o
   8   3   9       99.80       84.56      3.63 o
   9   3   9      116.11      115.90      3.47 o
  10   3   9       16.39       22.70      2.76 o
 -10   4   9        1.94        0.66      2.11 o
  -9   4   9       88.93       83.09      4.06 o
  -8   4   9      102.83      103.50      6.36 o
  -7   4   9       51.65       50.66      2.27 o
  -6   4   9       36.78       45.83      2.30 o
  -5   4   9      143.38      145.07      2.52 o
  -4   4   9       35.07       40.59      1.66 o
  -3   4   9      513.37      455.02      9.35 o
  -2   4   9      603.63      602.95     12.61 o
  -1   4   9      890.19      909.82      6.59 o
   0   4   9     1134.44     1162.76     20.97 o
   1   4   9      889.28      875.91      9.67 o
   2   4   9      643.25      624.07      6.21 o
   3   4   9      468.98      456.76      8.35 o
   4   4   9       35.29       41.92      2.16 o
   5   4   9      138.77      170.70      3.61 o
   6   4   9       37.07       36.15      2.36 o
   7   4   9       43.93       44.11      2.14 o
   8   4   9      105.13      108.47      3.42 o
   9   4   9       87.58       82.05      3.02 o
  10   4   9        2.89        0.81      2.02 o
  -9   5   9       10.08        6.39      2.24 o
  -8   5   9      150.81      158.53      4.49 o
  -7   5   9       37.62       36.75      1.92 o
  -6   5   9      173.82      182.59      3.31 o
  -5   5   9       96.87       92.69      2.08 o
  -4   5   9      377.46      378.93      4.21 o
  -3   5   9      641.47      611.37      6.08 o
  -2   5   9     1351.78     1381.34     12.87 o
  -1   5   9      998.55     1084.59     34.10 o
   0   5   9       52.93       92.67      5.42 o
   1   5   9      952.63     1012.23     16.79 o
   2   5   9     1322.02     1280.18     16.62 o
   3   5   9      665.22      646.46      8.38 o
   4   5   9      403.65      446.81     11.06 o
   5   5   9      108.86       98.86      2.75 o
   6   5   9      153.17      175.91      3.64 o
   7   5   9       32.06       35.10      2.47 o
   8   5   9      153.25      165.79      6.36 o
   9   5   9        8.29        5.14      1.82 o
  -9   6   9        9.98        8.57      2.19 o
  -8   6   9       36.41       29.45      2.34 o
  -7   6   9       24.00       30.76      2.42 o
  -6   6   9       65.97       68.85      2.50 o
  -5   6   9      282.85      274.98      3.51 o
  -4   6   9      323.22      345.95      4.57 o
  -3   6   9      325.65      360.90      4.06 o
  -2   6   9      740.37      751.63      6.33 o
  -1   6   9      109.51      111.08      5.04 o
   0   6   9      147.85      162.65      5.23 o
   1   6   9       99.04      104.47      4.32 o
   2   6   9      720.95      725.57     16.56 o
   3   6   9      272.21      310.63      4.63 o
   4   6   9      319.56      319.56      4.29 o
   5   6   9      277.16      287.16      6.57 o
   6   6   9       72.15       78.17      2.79 o
   7   6   9       32.59       43.93      2.64 o
   8   6   9       35.84       33.50      2.77 o
   9   6   9       12.07        5.95      2.14 o
  -9   7   9        3.29        4.04      1.97 o
  -8   7   9       79.28       83.31      3.06 o
  -7   7   9       99.14       98.31      3.39 o
  -6   7   9       22.48       24.17      1.86 o
  -5   7   9       47.80       40.42      1.89 o
  -4   7   9      451.23      465.91     10.48 o
  -3   7   9      148.27      132.90      2.89 o
  -2   7   9      763.94      809.14      5.46 o
  -1   7   9       35.02       37.94      1.95 o
   0   7   9       35.43       23.99      1.78 o
   1   7   9       28.56       27.55      1.29 o
   2   7   9      737.91      773.35      8.47 o
   3   7   9      159.55      143.66      2.40 o
   4   7   9      512.18      507.79     10.35 o
   5   7   9       51.33       47.64      2.30 o
   6   7   9       32.20       35.35      2.07 o
   7   7   9       97.53       97.20      3.12 o
   8   7   9       75.82       80.47      3.10 o
   9   7   9        3.48        4.06      1.65 o
  -8   8   9       48.85       40.07      2.41 o
  -7   8   9        6.07        4.64      1.87 o
  -6   8   9       36.75       25.79      1.89 o
  -5   8   9       41.98       39.51      1.98 o
  -4   8   9       43.34       34.76      1.87 o
  -3   8   9      205.24      200.24      3.35 o
  -2   8   9      320.70      316.84      3.80 o
  -1   8   9      403.69      428.26      5.35 o
   0   8   9       65.72       62.74      2.19 o
   1   8   9      379.37      400.51      4.54 o
   2   8   9      326.20      326.93      4.15 o
   3   8   9      195.07      212.78      3.99 o
   4   8   9       35.59       32.39      1.80 o
   5   8   9       44.37       47.53      2.28 o
   6   8   9       35.02       29.43      2.20 o
   7   8   9        2.47        2.42      1.83 o
   8   8   9       45.25       44.30      2.16 o
  -8   9   9        8.98       11.00      1.64 o
  -7   9   9       31.67       25.76      2.32 o
  -6   9   9      125.80      120.50      3.49 o
  -5   9   9       52.79       39.96      2.03 o
  -4   9   9      125.74      127.89      2.89 o
  -3   9   9      321.25      314.00      4.25 o
  -2   9   9      559.31      567.16      5.66 o
  -1   9   9      113.71      129.26      3.13 o
   0   9   9     1117.92     1162.96      7.86 o
   1   9   9      121.42      127.78      2.84 o
   2   9   9      571.01      576.04      7.77 o
   3   9   9      333.90      346.52      6.62 o
   4   9   9      125.25      129.21      3.28 o
   5   9   9       61.47       54.12      2.70 o
   6   9   9      131.33      139.41      4.72 o
   7   9   9       31.31       25.37      1.99 o
   8   9   9        7.18        7.46      1.39 o
  -8  10   9        9.21       11.76      1.95 o
  -7  10   9       10.98       11.83      1.83 o
  -6  10   9       38.42       34.01      2.44 o
  -5  10   9       27.78       29.05      1.74 o
  -4  10   9      252.47      232.76      3.65 o
  -3  10   9      189.50      188.52      3.54 o
  -2  10   9       39.21       37.00      1.96 o
  -1  10   9       37.30       42.45      2.30 o
   0  10   9        3.70        4.32      1.78 o
   1  10   9       35.41       41.08      1.99 o
   2  10   9       40.39       36.32      2.40 o
   3  10   9      172.95      165.78      3.92 o
   4  10   9      243.98      228.28      4.48 o
   5  10   9       28.83       32.35      2.35 o
   6  10   9       39.17       38.54      2.30 o
   7  10   9       10.14       13.15      1.96 o
   8  10   9        9.89        9.03      3.02 o
  -7  11   9       39.85       30.97      1.98 o
  -6  11   9       39.40       36.52      2.32 o
  -5  11   9        9.94        5.96      1.58 o
  -4  11   9       36.81       30.97      2.02 o
  -3  11   9      137.42      145.72      3.24 o
  -2  11   9      266.85      259.73      5.19 o
  -1  11   9      206.89      189.11      4.43 o
   0  11   9       60.70       52.60      2.48 o
   1  11   9      198.70      182.88      3.79 o
   2  11   9      250.93      234.79      4.66 o
   3  11   9      141.84      152.01      3.83 o
   4  11   9       34.95       33.67      2.83 o
   5  11   9       14.59        7.33      2.21 o
   6  11   9       36.33       35.09      2.35 o
   7  11   9       37.17       31.55      2.32 o
  -6  12   9       23.82       25.35      1.93 o
  -5  12   9       45.18       52.95      2.35 o
  -4  12   9       57.47       58.65      2.38 o
  -3  12   9      239.90      235.19      3.77 o
  -2  12   9        9.23       10.88      1.79 o
  -1  12   9       42.31       43.43      2.51 o
   0  12   9        6.66        7.58      1.74 o
   1  12   9       38.39       38.30      2.52 o
   2  12   9        8.98       10.22      1.80 o
   3  12   9      235.61      246.29     12.66 o
   4  12   9       59.74       52.26      3.67 o
   5  12   9       48.01       59.04      3.35 o
   6  12   9       21.60       25.07      1.99 o
  -5  13   9       34.34       34.09      1.87 o
  -4  13   9       22.43       25.60      1.74 o
  -3  13   9       34.92       36.90      2.37 o
  -2  13   9       43.83       40.27      2.54 o
  -1  13   9       81.88       71.44      2.94 o
   0  13   9       38.60       35.49      2.46 o
   1  13   9       73.94       65.32      4.75 o
   2  13   9       43.05       43.30      2.67 o
   3  13   9       37.52       37.15      3.96 o
   4  13   9       23.28       25.38      2.74 o
   5  13   9       33.90       38.09      3.08 o
  -4  14   9       15.18       12.13      1.46 o
  -3  14   9       32.90       33.80      1.96 o
  -2  14   9       83.97       76.53      3.07 o
  -1  14   9      143.06      122.12      4.51 o
   0  14   9        0.73        0.66      1.94 o
   1  14   9      138.79      127.31      4.36 o
   2  14   9       81.66       75.41      5.24 o
   3  14   9       35.33       35.68      3.61 o
   4  14   9       13.19       11.60      2.68 o
  -3  15   9        9.74       11.05      1.86 o
  -2  15   9       39.38       35.09      2.26 o
  -1  15   9       84.57       86.52      3.53 o
   0  15   9       49.30       43.01      2.68 o
   1  15   9       83.20       83.67      6.36 o
   2  15   9       37.16       31.49      4.53 o
   3  15   9       10.41        7.87      3.43 o
   0   0  10      748.18      674.98      8.20 o
   1   0  10     1204.23     1190.09      9.67 o
   2   0  10      595.20      691.11     12.76 o
   3   0  10      738.50      759.50     12.80 o
   4   0  10     1574.16     1676.81     10.54 o
   5   0  10        9.50        7.84      1.20 o
   6   0  10      158.50      153.78      3.12 o
   7   0  10       14.02       16.69      1.93 o
   8   0  10       18.16       15.20      2.41 o
   9   0  10        0.08        0.47      2.22 o
  10   0  10        1.30       -1.18      2.10 o
 -10   1  10       49.64       35.17      4.07 o
  -9   1  10        7.34        4.56      1.99 o
  -8   1  10      166.09      149.11      4.56 o
  -7   1  10      480.86      489.51      7.95 o
  -6   1  10      349.62      331.84      4.01 o
  -5   1  10      230.20      247.88      4.49 o
  -4   1  10        7.37       13.13      1.32 o
  -3   1  10     1336.03     1400.39     17.64 o
  -2   1  10     1244.52     1321.35     20.67 o
  -1   1  10     1620.96     1530.44     56.07 o
   0   1  10     1430.22     1430.69     10.28 o
   1   1  10     1695.78     1547.21     31.26 o
   2   1  10     1225.91     1211.29     25.48 o
   3   1  10     1446.82     1423.73     22.05 o
   4   1  10       10.85       13.59      1.68 o
   5   1  10      239.67      250.37      9.37 o
   6   1  10      376.32      381.70      6.04 o
   7   1  10      493.70      498.95      6.34 o
   8   1  10      160.96      148.55      4.53 o
   9   1  10        9.78        9.52      2.01 o
  10   1  10       44.72       32.25      3.19 o
 -10   2  10       33.21       33.83      3.28 o
  -9   2  10       69.36       63.11      3.13 o
  -8   2  10       50.05       52.96      3.26 o
  -7   2  10      136.10      146.56      6.42 o
  -6   2  10       26.34       26.15      1.83 o
  -5   2  10       12.99       15.11      1.63 o
  -4   2  10      210.34      202.14      3.10 o
  -3   2  10     1986.02     2087.30     77.98 o
  -2   2  10      176.04      186.54      4.48 o
  -1   2  10      475.64      531.34     13.65 o
   0   2  10       20.93       28.38      1.80 o
   1   2  10      458.32      492.79     14.00 o
   2   2  10      195.18      205.58      4.98 o
   3   2  10     1952.13     2124.76    112.60 o
   4   2  10      164.79      148.92      3.23 o
   5   2  10       16.53       19.19      1.81 o
   6   2  10       39.58       40.98      2.07 o
   7   2  10      137.16      150.74      3.82 o
   8   2  10       49.67       56.90      2.87 o
   9   2  10       62.47       62.07      3.15 o
  10   2  10       26.37       27.71      2.79 o
 -10   3  10        7.48        5.28      3.81 o
  -9   3  10       22.66       23.01      2.94 o
  -8   3  10       46.13       48.23      3.12 o
  -7   3  10       58.48       52.37      2.82 o
  -6   3  10      181.74      176.80      3.64 o
  -5   3  10      331.35      343.03      5.90 o
  -4   3  10      616.48      673.41      6.04 o
  -3   3  10       43.31       40.11      2.49 o
  -2   3  10      510.30      499.93      9.66 o
  -1   3  10      617.99      623.04     10.49 o
   0   3  10     2663.24     2735.18     16.33 o
   1   3  10      650.37      651.78     11.26 o
   2   3  10      494.45      469.25      7.74 o
   3   3  10       60.82       55.87      2.41 o
   4   3  10      563.75      616.28     10.29 o
   5   3  10      325.90      356.95      5.95 o
   6   3  10      156.40      160.32      3.89 o
   7   3  10       73.12       76.42      2.97 o
   8   3  10       37.95       41.68      2.86 o
   9   3  10       26.14       26.99      2.15 o
  -9   4  10        8.75       15.15      3.36 o
  -8   4  10       63.30       63.97      2.72 o
  -7   4  10      167.39      158.46      4.08 o
  -6   4  10      303.25      314.16      5.13 o
  -5   4  10       89.49       76.31      2.61 o
  -4   4  10      536.37      530.82      7.75 o
  -3   4  10      894.83      891.78      6.28 o
  -2   4  10     1658.08     1681.02     22.74 o
  -1   4  10     2445.33     2595.21     46.05 o
   0   4  10        5.36        7.91      1.66 o
   1   4  10     2466.60     2627.65     28.12 o
   2   4  10     1684.33     1635.17     30.89 o
   3   4  10      913.14      916.79     15.04 o
   4   4  10      511.18      508.09      7.18 o
   5   4  10      118.00      109.62      6.34 o
   6   4  10      301.72      319.89      5.27 o
   7   4  10      177.14      171.98      4.04 o
   8   4  10       74.89       74.13      5.04 o
   9   4  10        8.71       17.16      2.51 o
  -9   5  10       33.67       29.21      3.43 o
  -8   5  10       34.40       34.41      3.29 o
  -7   5  10        0.05        0.01      1.60 o
  -6   5  10      166.86      152.55      3.10 o
  -5   5  10      458.43      475.85      4.22 o
  -4   5  10       52.70       42.54      1.85 o
  -3   5  10       38.59       34.24      1.55 o
  -2   5  10       92.48       98.45      2.32 o
  -1   5  10      165.06      185.31      3.99 o
   0   5  10      450.06      491.95      6.80 o
   1   5  10      192.33      209.07      5.90 o
   2   5  10       57.29       66.36      2.10 o
   3   5  10       45.45       45.88      2.23 o
   4   5  10       41.48       41.74      2.42 o
   5   5  10      430.89      475.05      8.52 o
   6   5  10      147.39      152.45      3.50 o
   7   5  10        0.72        3.04      1.59 o
   8   5  10       26.12       26.98      3.86 o
   9   5  10       36.14       30.45      2.83 o
  -9   6  10       48.49       44.77      3.89 o
  -8   6  10       49.69       47.02      3.61 o
  -7   6  10       98.07       93.58      3.37 o
  -6   6  10      175.52      164.29      3.71 o
  -5   6  10      171.26      167.20      2.94 o
  -4   6  10      865.58      829.73     12.24 o
  -3   6  10       51.27       60.24      2.64 o
  -2   6  10      205.43      185.42      3.07 o
  -1   6  10      303.08      302.22      4.48 o
   0   6  10      103.39      117.45      2.85 o
   1   6  10      317.77      286.13      5.89 o
   2   6  10      199.76      191.07      4.74 o
   3   6  10       45.58       45.85      2.20 o
   4   6  10      867.39      857.06      7.52 o
   5   6  10      135.17      135.77      3.08 o
   6   6  10      167.06      181.95      3.55 o
   7   6  10       95.23       92.68      3.05 o
   8   6  10       58.52       57.57      4.45 o
   9   6  10       57.36       55.66      4.69 o
  -9   7  10       17.00       16.81      2.84 o
  -8   7  10      103.89      101.43      3.23 o
  -7   7  10        4.87        3.00      2.08 o
  -6   7  10      535.75      541.30      6.02 o
  -5   7  10       23.37       25.88      1.71 o
  -4   7  10      320.35      320.64      4.41 o
  -3   7  10      302.95      282.07      3.52 o
  -2   7  10      117.29      127.42      2.79 o
  -1   7  10       11.29       16.33      1.54 o
   0   7  10        3.47        5.73      1.12 o
   1   7  10        5.86        8.72      1.00 o
   2   7  10      105.36      106.23      2.16 o
   3   7  10      301.56      293.71      4.61 o
   4   7  10      328.93      332.47      4.57 o
   5   7  10       18.49       20.44      1.77 o
   6   7  10      511.72      535.09      6.44 o
   7   7  10        5.36        3.28      1.84 o
   8   7  10      102.28      101.99      3.56 o
   9   7  10       14.87       20.58      4.00 o
  -8   8  10       32.58       29.54      2.08 o
  -7   8  10       28.45       22.31      2.22 o
  -6   8  10      197.67      195.88      5.44 o
  -5   8  10       13.54        7.77      1.42 o
  -4   8  10        9.06       12.67      1.69 o
  -3   8  10      114.80      112.32      2.76 o
  -2   8  10       97.57       83.28      2.77 o
  -1   8  10        4.57       10.27      1.56 o
   0   8  10      409.66      408.52      4.40 o
   1   8  10        8.00       11.25      1.30 o
   2   8  10      109.00       94.70      2.28 o
   3   8  10      126.73      119.01      2.77 o
   4   8  10        5.73        9.54      1.62 o
   5   8  10       15.02        9.07      1.64 o
   6   8  10      188.39      195.14      3.77 o
   7   8  10       27.91       23.86      2.21 o
   8   8  10       37.43       30.93      2.10 o
  -8   9  10        5.50        6.78      1.48 o
  -7   9  10        4.47        5.09      1.91 o
  -6   9  10      122.27      119.05      3.40 o
  -5   9  10      147.99      160.06      3.15 o
  -4   9  10      177.83      176.29      3.85 o
  -3   9  10      183.25      173.00      3.92 o
  -2   9  10       41.79       42.83      2.53 o
  -1   9  10      103.42       97.82      4.75 o
   0   9  10      370.92      367.88     14.46 o
   1   9  10      118.17      107.85      2.70 o
   2   9  10       29.89       28.89      1.92 o
   3   9  10      162.76      161.11      5.14 o
   4   9  10      181.05      172.69      5.82 o
   5   9  10      134.89      151.64      3.86 o
   6   9  10      117.78      115.71      3.58 o
   7   9  10        2.86        4.44      1.56 o
   8   9  10        3.93        4.44      1.65 o
  -7  10  10       10.21        8.71      1.64 o
  -6  10  10        8.48        8.95      1.87 o
  -5  10  10       20.36       20.05      1.66 o
  -4  10  10        3.96        5.02      1.53 o
  -3  10  10      162.31      171.89      3.46 o
  -2  10  10      947.12      970.16     10.78 o
  -1  10  10        2.94        5.84      1.71 o
   0  10  10        7.24       14.89      1.79 o
   1  10  10        4.30        5.80      1.49 o
   2  10  10      977.91      987.39      9.86 o
   3  10  10      177.19      183.96      3.80 o
   4  10  10        6.58        4.82      1.94 o
   5  10  10       25.49       27.40      2.47 o
   6  10  10        6.96        7.41      1.65 o
   7  10  10        9.17       10.58      1.72 o
  -7  11  10        0.51        0.83      1.54 o
  -6  11  10       22.44       21.89      1.99 o
  -5  11  10        6.31        7.01      1.67 o
  -4  11  10       93.73       84.70      2.48 o
  -3  11  10      350.96      375.69      4.69 o
  -2  11  10      268.56      245.50      5.79 o
  -1  11  10       34.76       30.56      2.47 o
   0  11  10       88.61       75.78      2.88 o
   1  11  10       38.59       36.66      2.44 o
   2  11  10      282.26      276.93      7.67 o
   3  11  10      329.25      355.84      5.43 o
   4  11  10       89.53       84.38      3.45 o
   5  11  10        6.40        5.69      1.94 o
   6  11  10       25.23       28.55      2.16 o
   7  11  10        0.96        2.17      1.55 o
  -6  12  10       38.44       34.88      2.13 o
  -5  12  10        2.96        3.98      1.60 o
  -4  12  10      148.85      160.09      3.56 o
  -3  12  10       56.12       49.56      2.77 o
  -2  12  10       67.23       54.30      2.44 o
  -1  12  10      375.38      360.83      7.63 o
   0  12  10       27.03       20.24      1.98 o
   1  12  10      365.82      353.63     11.18 o
   2  12  10       71.23       52.97      2.73 o
   3  12  10       51.87       44.85      2.70 o
   4  12  10      150.73      160.70      6.99 o
   5  12  10        3.38        5.87      1.90 o
   6  12  10       36.93       36.85      3.01 o
  -5  13  10        4.03        6.21      1.40 o
  -4  13  10        9.54        7.60      1.38 o
  -3  13  10        3.10        3.62      1.62 o
  -2  13  10       53.24       50.65      2.91 o
  -1  13  10        0.01        0.87      1.86 o
   0  13  10      219.09      200.74      5.62 o
   1  13  10        0.14        0.55      2.06 o
   2  13  10       51.07       49.02      2.99 o
   3  13  10        1.79        1.17      2.52 o
   4  13  10        8.82        6.51      2.14 o
   5  13  10        3.93        4.17      1.76 o
  -4  14  10        5.70        3.09      1.43 o
  -3  14  10        8.61        7.81      1.39 o
  -2  14  10       31.81       19.49      2.08 o
  -1  14  10       56.03       44.48      3.07 o
   0  14  10        2.01        0.97      1.76 o
   1  14  10       58.71       47.04      2.96 o
   2  14  10       31.72       23.75      3.03 o
   3  14  10        9.26        7.86      2.56 o
   4  14  10        4.17        2.74      2.24 o
  -2  15  10       15.91       13.44      1.67 o
  -1  15  10        3.04        3.14      1.75 o
   0  15  10       22.78       21.11      2.16 o
   1  15  10        2.39        1.96      1.71 o
   2  15  10       14.32        8.02      3.60 o
   1   0  11     1982.20     2053.24     14.48 o
   2   0  11     1671.19     1809.53     21.86 o
   3   0  11       51.66       39.63      1.70 o
   4   0  11      453.00      490.17      5.54 o
   5   0  11      774.39      813.23      6.22 o
   6   0  11      451.23      474.46      5.56 o
   7   0  11       32.17       26.31      2.37 o
   8   0  11       44.68       44.05      2.97 o
   9   0  11        2.05        4.29      1.78 o
  -9   1  11       43.28       44.26      3.14 o
  -8   1  11       30.27       34.73      2.89 o
  -7   1  11       37.23       33.95      2.91 o
  -6   1  11      389.92      407.78      6.44 o
  -5   1  11      138.53      158.47      3.10 o
  -4   1  11      195.54      198.12      3.18 o
  -3   1  11       47.31       55.53      2.25 o
  -2   1  11      703.26      680.99     14.47 o
  -1   1  11     1631.93     1625.54     14.06 o
   0   1  11      234.43      198.44      4.48 o
   1   1  11     1605.07     1564.65     18.08 o
   2   1  11      739.18      738.67     16.33 o
   3   1  11       48.90       55.99      2.93 o
   4   1  11      186.81      193.13      3.67 o
   5   1  11      137.50      154.65      3.25 o
   6   1  11      403.62      410.21      9.36 o
   7   1  11       43.10       41.14      2.80 o
   8   1  11       26.67       30.97      3.18 o
   9   1  11       46.22       45.95      3.13 o
  -9   2  11       85.52       85.72      3.35 o
  -8   2  11       20.51       21.38      2.51 o
  -7   2  11      249.85      253.30      4.94 o
  -6   2  11      166.39      174.81      3.53 o
  -5   2  11      617.79      599.91      5.52 o
  -4   2  11       35.96       48.32      2.23 o
  -3   2  11        2.84        3.97      1.27 o
  -2   2  11       64.69       59.06      4.03 o
  -1   2  11      183.35      270.42     23.80 o
   0   2  11        9.11       12.57      1.88 o
   1   2  11      205.04      290.57     14.86 o
   2   2  11       62.17       68.46      6.44 o
   3   2  11        5.36        3.90      1.38 o
   4   2  11       26.42       33.15      1.79 o
   5   2  11      622.82      623.70      6.70 o
   6   2  11      172.07      168.44      4.54 o
   7   2  11      240.02      257.25      8.25 o
   8   2  11       19.43       20.08      2.47 o
   9   2  11       99.72      107.70      7.02 o
  -9   3  11       12.75       10.83      2.23 o
  -8   3  11       12.80       12.38      2.24 o
  -7   3  11        3.49        5.66      1.69 o
  -6   3  11        8.71        9.37      1.80 o
  -5   3  11       89.71       76.38      2.75 o
  -4   3  11      132.52      129.58      6.23 o
  -3   3  11       67.79       77.61      2.11 o
  -2   3  11      148.06      152.76      3.66 o
  -1   3  11     1119.37     1177.51     11.98 o
   0   3  11      269.87      311.91      8.67 o
   1   3  11     1061.54     1124.55     17.80 o
   2   3  11      137.67      132.75      3.58 o
   3   3  11       64.57       72.18      3.47 o
   4   3  11      114.39       98.16      2.95 o
   5   3  11       91.35       85.19      3.03 o
   6   3  11       12.56       12.37      2.27 o
   7   3  11        5.31        3.76      1.74 o
   8   3  11       17.63       22.05      2.96 o
   9   3  11       12.35       10.78      2.19 o
  -9   4  11       19.89       19.29      3.04 o
  -8   4  11       16.82       14.18      2.23 o
  -7   4  11       44.30       38.49      2.35 o
  -6   4  11       46.94       47.58      2.56 o
  -5   4  11      427.65      431.04      4.49 o
  -4   4  11       13.73       11.44      1.54 o
  -3   4  11       14.31       18.35      1.32 o
  -2   4  11      316.53      312.25      4.29 o
  -1   4  11      321.63      326.36      6.52 o
   0   4  11      153.35      124.30      2.99 o
   1   4  11      365.84      368.51      5.26 o
   2   4  11      335.65      355.91      8.98 o
   3   4  11       15.41       18.05      1.61 o
   4   4  11       25.98       19.06      1.93 o
   5   4  11      462.55      483.17      6.09 o
   6   4  11       61.36       65.73      2.90 o
   7   4  11       44.89       45.37      2.71 o
   8   4  11       17.30       19.13      3.43 o
   9   4  11       22.19       23.07      2.59 o
  -9   5  11      102.12       88.37      4.70 o
  -8   5  11       16.25       14.10      2.60 o
  -7   5  11       52.43       44.35      2.65 o
  -6   5  11       32.23       26.69      1.99 o
  -5   5  11       66.71       62.07      2.11 o
  -4   5  11      172.47      160.48      5.35 o
  -3   5  11      258.96      245.95      4.16 o
  -2   5  11      147.39      167.24      2.87 o
  -1   5  11      669.93      643.56      6.03 o
   0   5  11        0.33        5.44      1.99 o
   1   5  11      692.99      668.67      5.31 o
   2   5  11      146.01      165.38      3.71 o
   3   5  11      326.07      308.77      4.48 o
   4   5  11      167.44      162.74      4.80 o
   5   5  11       66.67       68.46      2.86 o
   6   5  11       30.69       27.89      2.10 o
   7   5  11       52.31       53.45      2.75 o
   8   5  11       14.14       10.84      3.11 o
   9   5  11      102.30       98.38      4.45 o
  -9   6  11       54.06       46.10      3.04 o
  -8   6  11        8.52        8.38      2.33 o
  -7   6  11       66.29       60.38      2.61 o
  -6   6  11      564.17      569.03      7.10 o
  -5   6  11      167.60      165.36      3.93 o
  -4   6  11     1228.93     1199.66     14.76 o
  -3   6  11       46.50       46.94      2.04 o
  -2   6  11       17.46       14.70      1.40 o
  -1   6  11       51.78       52.37      2.32 o
   0   6  11        1.93        4.94      1.15 o
   1   6  11       52.46       48.68      2.26 o
   2   6  11       23.34       18.16      1.78 o
   3   6  11       49.72       45.28      3.04 o
   4   6  11     1318.98     1325.58     12.32 o
   5   6  11      174.10      176.55      3.73 o
   6   6  11      608.90      648.54      6.91 o
   7   6  11       63.76       62.43      4.15 o
   8   6  11        7.21        7.74      2.78 o
   9   6  11       52.98       55.41      3.96 o
  -8   7  11       29.80       24.23      2.39 o
  -7   7  11       34.63       36.93      2.47 o
  -6   7  11      120.17      107.75      3.22 o
  -5   7  11       22.87       19.20      1.64 o
  -4   7  11       24.09       25.76      1.76 o
  -3   7  11      250.78      251.44      6.95 o
  -2   7  11       27.51       24.06      1.70 o
  -1   7  11      299.65      297.69      3.92 o
   0   7  11        3.48        2.10      1.28 o
   1   7  11      286.68      291.68      3.52 o
   2   7  11       28.66       25.31      1.50 o
   3   7  11      207.45      207.12      5.57 o
   4   7  11       27.02       28.29      2.15 o
   5   7  11       22.59       17.10      1.86 o
   6   7  11      117.78      108.99      3.17 o
   7   7  11       31.32       33.78      2.74 o
   8   7  11       31.52       28.80      2.29 o
  -8   8  11       63.29       49.78      2.44 o
  -7   8  11       10.43       16.57      1.84 o
  -6   8  11       35.43       28.97      2.56 o
  -5   8  11      219.84      234.52      3.42 o
  -4   8  11      209.00      210.94      3.71 o
  -3   8  11      485.97      451.84      6.67 o
  -2   8  11       11.58        7.64      1.69 o
  -1   8  11       29.44       30.50      1.97 o
   0   8  11       49.44       44.64      2.53 o
   1   8  11       25.28       27.76      1.78 o
   2   8  11       14.01       12.94      1.39 o
   3   8  11      487.96      459.43      7.18 o
   4   8  11      240.89      241.47      5.20 o
   5   8  11      230.76      257.77      5.45 o
   6   8  11       28.02       27.17      2.02 o
   7   8  11       11.80       20.17      2.23 o
   8   8  11       67.61       53.34      2.68 o
  -7   9  11       24.06       27.63      2.22 o
  -6   9  11       12.55        9.76      1.78 o
  -5   9  11       13.07        9.74      1.42 o
  -4   9  11       12.67       15.88      1.66 o
  -3   9  11      286.13      296.25      4.26 o
  -2   9  11       64.00       76.36      3.34 o
  -1   9  11      117.13      122.27      5.03 o
   0   9  11      764.16      840.98      7.83 o
   1   9  11      112.68      117.29      4.40 o
   2   9  11       51.72       64.40      2.51 o
   3   9  11      275.41      305.19     12.40 o
   4   9  11       10.85       14.01      2.10 o
   5   9  11       12.97       11.60      1.70 o
   6   9  11       11.00       11.54      1.81 o
   7   9  11       23.05       32.79      2.20 o
  -7  10  11       20.76       21.43      1.81 o
  -6  10  11        4.53        6.27      1.68 o
  -5  10  11       59.41       54.40      2.67 o
  -4  10  11       78.34       82.23      2.49 o
  -3  10  11      368.32      385.37      6.67 o
  -2  10  11       37.24       40.97      2.50 o
  -1  10  11      233.12      231.60      4.58 o
   0  10  11        0.57        1.46      1.59 o
   1  10  11      245.34      247.60      4.98 o
   2  10  11       36.28       42.44      2.50 o
   3  10  11      372.26      374.89      5.47 o
   4  10  11       86.07       93.50      4.13 o
   5  10  11       64.21       55.08      3.01 o
   6  10  11        5.27        5.52      1.75 o
   7  10  11       20.75       19.37      2.02 o
  -6  11  11       27.49       26.75      1.99 o
  -5  11  11       91.24       79.97      4.28 o
  -4  11  11       16.76       17.18      1.79 o
  -3  11  11       27.06       32.22      1.87 o
  -2  11  11      307.63      288.34      4.97 o
  -1  11  11      519.84      492.83     10.42 o
   0  11  11      315.44      270.64      5.20 o
   1  11  11      509.27      469.01      6.30 o
   2  11  11      336.08      306.16      5.19 o
   3  11  11       26.98       32.54      2.50 o
   4  11  11       13.64       17.38      2.20 o
   5  11  11       89.12       82.66      3.60 o
   6  11  11       26.05       28.97      2.47 o
  -6  12  11        7.32        4.56      2.15 o
  -5  12  11       58.59       50.98      2.69 o
  -4  12  11       58.94       53.70      2.47 o
  -3  12  11       21.82       21.57      2.35 o
  -2  12  11       12.07       11.12      2.24 o
  -1  12  11      113.45      103.75      4.86 o
   0  12  11       70.76       50.46      2.61 o
   1  12  11      124.07      114.99      6.73 o
   2  12  11       11.41       11.96      2.03 o
   3  12  11       23.35       22.18      2.09 o
   4  12  11       58.56       52.30      3.32 o
   5  12  11       65.79       65.88      4.74 o
   6  12  11        7.07        6.26      2.44 o
  -5  13  11        1.09        0.65      2.00 o
  -4  13  11       48.18       42.19      3.18 o
  -3  13  11       15.23       13.60      2.01 o
  -2  13  11       10.17        9.82      2.02 o
  -1  13  11       15.55       19.99      2.23 o
   0  13  11        2.82        0.33      2.10 o
   1  13  11       14.88       20.17      2.46 o
   2  13  11        8.08        8.16      2.04 o
   3  13  11       14.62       14.72      2.89 o
   4  13  11       46.68       42.59      5.63 o
   5  13  11        0.84        0.12      2.39 o
  -3  14  11       28.19       24.41      1.75 o
  -2  14  11       10.91       11.87      1.81 o
  -1  14  11       11.09        5.89      1.97 o
   0  14  11       11.47        6.38      2.03 o
   1  14  11       12.86       10.93      2.52 o
   2  14  11       11.64       13.33      3.45 o
   3  14  11       27.77       26.77      3.98 o
  -1  15  11        3.54        4.71      2.94 o
   0  15  11        4.62        0.28      1.96 o
   1  15  11        3.33        1.49      2.82 o
   0   0  12     1308.40     1448.64     16.76 o
   1   0  12       68.22       77.18      3.77 o
   2   0  12       27.64       11.55      1.85 o
   3   0  12       79.52       68.61      2.00 o
   4   0  12       28.80       35.92      1.97 o
   5   0  12      132.63      124.52      3.25 o
   6   0  12       53.59       47.34      2.47 o
   7   0  12        9.95       11.27      2.03 o
   8   0  12       33.55       27.71      2.58 o
   9   0  12        3.90        3.00      1.77 o
  -9   1  12       37.17       29.98      2.68 o
  -8   1  12      182.09      182.23      4.67 o
  -7   1  12        6.70        7.15      2.22 o
  -6   1  12      240.98      225.62      3.95 o
  -5   1  12      304.85      296.65      4.54 o
  -4   1  12      304.64      306.93      4.38 o
  -3   1  12      199.05      205.26      4.41 o
  -2   1  12      291.25      279.10     14.05 o
  -1   1  12      329.46      369.74      8.80 o
   0   1  12      440.65      398.65      5.76 o
   1   1  12      338.26      376.05     14.88 o
   2   1  12      309.29      333.87      6.14 o
   3   1  12      242.27      247.98      5.46 o
   4   1  12      310.87      312.10      4.30 o
   5   1  12      314.74      294.79      4.15 o
   6   1  12      259.23      253.63      4.58 o
   7   1  12        4.80        5.43      2.12 o
   8   1  12      174.75      171.74      6.00 o
   9   1  12       45.29       36.34      2.88 o
  -9   2  12       47.03       41.94      2.29 o
  -8   2  12       10.99       10.17      2.13 o
  -7   2  12       85.16       70.78      3.05 o
  -6   2  12      363.82      365.21      5.13 o
  -5   2  12      165.94      158.68      3.90 o
  -4   2  12      220.46      229.64      3.61 o
  -3   2  12      336.94      372.10      3.74 o
  -2   2  12     1411.77     1443.64     26.67 o
  -1   2  12       21.77       16.38      1.92 o
   0   2  12       25.55       32.61      2.02 o
   1   2  12       34.51       30.30      2.08 o
   2   2  12     1475.58     1580.14     13.71 o
   3   2  12      314.73      331.57      8.23 o
   4   2  12      255.86      265.31      7.00 o
   5   2  12      156.82      149.98      3.81 o
   6   2  12      359.65      371.76      5.57 o
   7   2  12       76.54       65.65      2.96 o
   8   2  12       10.75       10.02      2.65 o
   9   2  12       48.45       47.92      3.18 o
  -9   3  12       19.02       12.16      2.17 o
  -8   3  12       88.51       94.80      3.67 o
  -7   3  12       49.10       50.72      2.49 o
  -6   3  12       84.00       78.68      2.93 o
  -5   3  12       33.15       27.01      2.11 o
  -4   3  12     1118.24     1148.70     10.82 o
  -3   3  12      435.73      454.58      4.54 o
  -2   3  12      186.03      201.13      3.08 o
  -1   3  12      439.24      449.58      8.37 o
   0   3  12     1163.45     1335.58     18.59 o
   1   3  12      413.73      403.00     11.77 o
   2   3  12      168.28      186.49      4.29 o
   3   3  12      422.31      447.15      8.27 o
   4   3  12     1087.41     1121.17     10.06 o
   5   3  12       33.62       31.41      2.30 o
   6   3  12       92.93       91.57      3.69 o
   7   3  12       38.04       40.12      2.47 o
   8   3  12       84.68       97.28      4.41 o
   9   3  12       22.64       21.47      2.45 o
  -9   4  12       11.08       10.73      2.61 o
  -8   4  12       26.73       25.58      2.37 o
  -7   4  12       80.70       67.99      2.65 o
  -6   4  12       74.70       82.19      2.73 o
  -5   4  12      183.27      176.71      3.47 o
  -4   4  12      930.42      937.50     13.74 o
  -3   4  12      251.46      253.90      5.72 o
  -2   4  12       70.65       72.23      2.17 o
  -1   4  12      128.56      151.19      2.95 o
   0   4  12        3.79        5.36      1.42 o
   1   4  12      167.86      180.99      3.34 o
   2   4  12       55.23       75.44      5.01 o
   3   4  12      258.79      271.22      6.44 o
   4   4  12      963.36      980.89     11.78 o
   5   4  12      216.72      215.13      5.01 o
   6   4  12       74.92       75.41      3.16 o
   7   4  12       79.59       71.67      3.00 o
   8   4  12       31.87       33.17      3.09 o
   9   4  12        9.70        8.46      2.03 o
  -9   5  12        8.10        8.81      3.74 o
  -8   5  12       11.22       10.96      1.96 o
  -7   5  12      120.54      118.72      3.66 o
  -6   5  12      279.43      269.08      4.16 o
  -5   5  12       91.49       83.74      2.50 o
  -4   5  12      861.03      850.37      7.12 o
  -3   5  12      145.98      168.85      3.07 o
  -2   5  12      263.48      251.34      3.38 o
  -1   5  12      585.36      575.30      6.37 o
   0   5  12       79.93       76.52      2.19 o
   1   5  12      608.27      587.80      7.84 o
   2   5  12      234.56      241.01      4.62 o
   3   5  12      132.76      162.11      3.67 o
   4   5  12      837.07      821.77      8.74 o
   5   5  12       75.71       71.39      3.00 o
   6   5  12      294.51      311.64      6.09 o
   7   5  12      113.52      120.09      4.12 o
   8   5  12       14.96       14.27      2.08 o
   9   5  12        9.42        5.80      1.88 o
  -8   6  12        2.56        2.49      2.11 o
  -7   6  12       27.85       26.49      2.31 o
  -6   6  12      383.44      426.50      5.42 o
  -5   6  12       71.89       66.10      2.79 o
  -4   6  12      114.65      112.30      3.02 o
  -3   6  12      316.17      300.09      3.95 o
  -2   6  12      428.10      414.20      4.37 o
  -1   6  12      189.03      184.33      3.27 o
   0   6  12       72.18       93.46      2.36 o
   1   6  12      218.41      225.01      5.28 o
   2   6  12      389.32      389.36      5.86 o
   3   6  12      304.08      307.89      5.42 o
   4   6  12      106.58      110.64      3.39 o
   5   6  12       80.14       69.17      2.71 o
   6   6  12      379.37      439.53      7.81 o
   7   6  12       25.80       25.98      2.58 o
   8   6  12        2.62        1.91      2.06 o
  -8   7  12        8.07        9.57      1.64 o
  -7   7  12        8.53        8.70      1.56 o
  -6   7  12       12.21        7.30      1.79 o
  -5   7  12      137.83      136.53      2.79 o
  -4   7  12       80.85       82.42      2.46 o
  -3   7  12      662.61      654.11      9.63 o
  -2   7  12       44.77       42.54      2.10 o
  -1   7  12      417.59      439.69      6.01 o
   0   7  12     1069.99     1173.70     23.62 o
   1   7  12      425.53      454.58      4.76 o
   2   7  12       36.69       39.29      2.09 o
   3   7  12      670.22      696.04      6.44 o
   4   7  12       72.33       76.33      3.52 o
   5   7  12      134.45      137.46      3.47 o
   6   7  12       12.69       10.23      1.73 o
   7   7  12        8.31       11.12      2.08 o
   8   7  12        4.94        5.61      1.72 o
  -8   8  12       18.63       14.27      1.84 o
  -7   8  12       30.96       31.41      2.03 o
  -6   8  12      212.86      206.75      4.09 o
  -5   8  12       49.33       39.49      1.78 o
  -4   8  12      104.28      105.30      3.15 o
  -3   8  12       81.59       91.45      2.68 o
  -2   8  12       15.76       15.34      1.76 o
  -1   8  12      360.68      339.80      4.95 o
   0   8  12       22.27       16.38      2.02 o
   1   8  12      342.90      333.88      6.01 o
   2   8  12       16.28       13.05      1.47 o
   3   8  12       76.62       98.80      4.55 o
   4   8  12      102.33      104.78      4.50 o
   5   8  12       62.64       53.23      2.72 o
   6   8  12      206.07      211.93      4.30 o
   7   8  12       27.94       30.16      2.42 o
   8   8  12       17.05       15.75      3.07 o
  -7   9  12       49.53       46.61      2.38 o
  -6   9  12       46.82       54.79      3.23 o
  -5   9  12       80.01       71.36      2.45 o
  -4   9  12      155.64      164.24      3.17 o
  -3   9  12      171.34      180.06      3.76 o
  -2   9  12      513.22      523.83      7.92 o
  -1   9  12      338.87      330.98      5.42 o
   0   9  12      167.54      180.27      6.64 o
   1   9  12      346.03      340.42      5.32 o
   2   9  12      477.42      483.96      8.20 o
   3   9  12      172.44      203.25      4.66 o
   4   9  12      147.91      149.45      5.00 o
   5   9  12       82.91       83.47      4.41 o
   6   9  12       44.98       51.10      3.42 o
   7   9  12       47.81       49.55      2.33 o
  -7  10  12        8.11        3.94      1.88 o
  -6  10  12       19.88       12.66      1.82 o
  -5  10  12       50.11       51.14      2.31 o
  -4  10  12        5.86        4.68      1.45 o
  -3  10  12        8.11        7.94      1.79 o
  -2  10  12       77.01       74.79      3.31 o
  -1  10  12      229.77      244.59      5.41 o
   0  10  12      350.13      344.48      5.03 o
   1  10  12      220.72      234.13      4.71 o
   2  10  12       73.61       71.70      3.08 o
   3  10  12        5.94        8.63      2.22 o
   4  10  12        6.19        6.76      2.83 o
   5  10  12       55.53       58.83      4.01 o
   6  10  12       21.87       15.76      2.56 o
   7  10  12        9.90        9.03      2.04 o
  -6  11  12       25.11       26.06      2.74 o
  -5  11  12        9.06        6.28      1.68 o
  -4  11  12       32.81       35.14      2.17 o
  -3  11  12        2.91        2.36      1.64 o
  -2  11  12       74.25       68.98      2.91 o
  -1  11  12        0.40        1.94      2.02 o
   0  11  12       23.49       15.53      1.96 o
   1  11  12        0.08       -0.64      1.86 o
   2  11  12       69.50       64.64      3.57 o
   3  11  12        1.13        2.70      1.73 o
   4  11  12       29.72       33.43      2.43 o
   5  11  12        8.84        4.11      2.47 o
   6  11  12       26.43       32.82      3.39 o
  -5  12  12       16.43       17.93      1.75 o
  -4  12  12        2.83        3.65      1.54 o
  -3  12  12        8.97        7.02      1.90 o
  -2  12  12       62.64       67.49      3.27 o
  -1  12  12       84.04       89.56      5.32 o
   0  12  12        3.39        1.66      2.18 o
   1  12  12       80.46       79.22      4.67 o
   2  12  12       65.67       62.93      3.52 o
   3  12  12        8.82        5.31      2.08 o
   4  12  12        1.69        4.03      1.84 o
   5  12  12       15.69       18.28      2.33 o
  -4  13  12       14.23       15.27      1.86 o
  -3  13  12       22.71       28.20      1.91 o
  -2  13  12       15.35       19.05      2.14 o
  -1  13  12       15.89        9.46      1.89 o
   0  13  12        0.60        0.47      2.41 o
   1  13  12       17.81       10.66      2.14 o
   2  13  12       15.53       19.64      2.19 o
   3  13  12       20.12       18.76      2.13 o
   4  13  12       12.95       15.63      4.63 o
  -3  14  12        8.59        8.68      1.77 o
  -2  14  12       14.88       13.04      1.73 o
  -1  14  12       12.49       11.76      1.69 o
   0  14  12       12.09        5.82      1.86 o
   1  14  12       13.45       11.17      2.44 o
   1   0  13      617.71      618.57     17.50 o
   2   0  13      826.50      852.48     11.27 o
   3   0  13       27.80       19.94      1.44 o
   4   0  13       93.44       81.42      2.72 o
   5   0  13       39.92       37.26      2.14 o
   6   0  13       59.44       49.13      2.36 o
   7   0  13        3.03        3.59      2.04 o
   8   0  13      185.78      201.92      5.58 o
   9   0  13       68.89       82.45      4.54 o
  -9   1  13        6.22        6.81      2.04 o
  -8   1  13       26.61       25.51      2.96 o
  -7   1  13       66.58       61.30      4.07 o
  -6   1  13      278.96      275.57      4.26 o
  -5   1  13       23.19       23.29      2.12 o
  -4   1  13        8.05       13.10      1.75 o
  -3   1  13      145.64      131.08      2.44 o
  -2   1  13       45.56       47.34      5.39 o
  -1   1  13      680.00      681.00     19.02 o
   0   1  13      194.66      167.93      7.33 o
   1   1  13      658.56      636.36     19.93 o
   2   1  13       53.13       56.56      2.07 o
   3   1  13      162.46      156.88      2.89 o
   4   1  13       13.18       16.10      1.74 o
   5   1  13       39.76       53.60      2.36 o
   6   1  13      283.93      275.70      5.74 o
   7   1  13       65.72       60.87      3.34 o
   8   1  13       22.64       21.79      2.90 o
   9   1  13        6.49        9.56      2.16 o
  -9   2  13       24.21       27.07      3.12 o
  -8   2  13       34.47       31.88      2.50 o
  -7   2  13        3.82        2.23      1.63 o
  -6   2  13       14.84       14.05      2.25 o
  -5   2  13       21.45       17.35      1.99 o
  -4   2  13      208.02      195.40      3.62 o
  -3   2  13       95.58       85.86      2.20 o
  -2   2  13       85.00       91.93      2.23 o
  -1   2  13      134.45      126.77      2.53 o
   0   2  13      553.31      579.42      6.64 o
   1   2  13      148.24      149.59      5.00 o
   2   2  13      118.01      120.18      6.17 o
   3   2  13      114.90      105.98      2.71 o
   4   2  13      187.60      172.83      3.31 o
   5   2  13       21.28       18.77      1.97 o
   6   2  13       19.36       16.80      1.98 o
   7   2  13        3.83        3.12      1.60 o
   8   2  13       26.26       26.66      2.90 o
   9   2  13       22.80       25.79      2.54 o
  -9   3  13       11.08        6.76      3.63 o
  -8   3  13        8.22        6.68      2.59 o
  -7   3  13       38.34       32.98      2.19 o
  -6   3  13       37.70       34.66      2.31 o
  -5   3  13      205.00      204.72      4.13 o
  -4   3  13      208.65      214.13      4.00 o
  -3   3  13      494.49      475.54      6.61 o
  -2   3  13      165.63      194.80      4.80 o
  -1   3  13      341.14      328.32      5.54 o
   0   3  13        2.53        7.34      1.32 o
   1   3  13      320.38      326.50     10.26 o
   2   3  13      153.09      167.18      4.47 o
   3   3  13      489.76      476.42      5.19 o
   4   3  13      184.36      179.71      3.72 o
   5   3  13      174.59      189.82      4.94 o
   6   3  13       30.66       32.13      2.19 o
   7   3  13       42.69       38.31      2.51 o
   8   3  13        7.80        8.32      1.90 o
   9   3  13       12.90       12.98      2.18 o
  -8   4  13       38.46       38.54      2.49 o
  -7   4  13       66.22       55.06      2.58 o
  -6   4  13       40.11       39.30      2.43 o
  -5   4  13      141.64      121.22      3.18 o
  -4   4  13      190.51      214.60      4.07 o
  -3   4  13        8.45        5.82      1.54 o
  -2   4  13      347.22      349.66      5.41 o
  -1   4  13      201.98      198.39      3.39 o
   0   4  13      267.81      268.43      3.48 o
   1   4  13      209.69      205.62      5.18 o
   2   4  13      382.30      391.42      5.82 o
   3   4  13       18.88       18.58      2.10 o
   4   4  13      182.74      192.09      4.64 o
   5   4  13      138.40      129.81      3.37 o
   6   4  13       49.59       50.43      2.49 o
   7   4  13       53.25       44.76      2.69 o
   8   4  13       40.67       42.28      2.64 o
   9   4  13       18.05       12.20      2.52 o
  -8   5  13       31.26       31.14      2.38 o
  -7   5  13      127.79      109.05      3.45 o
  -6   5  13      122.93      120.26      4.44 o
  -5   5  13       59.28       56.79      2.47 o
  -4   5  13      565.88      579.15      7.74 o
  -3   5  13       85.09       78.26      2.75 o
  -2   5  13       18.32       27.75      1.70 o
  -1   5  13       93.63       87.96      2.27 o
   0   5  13       35.72       37.30      1.74 o
   1   5  13       86.03       80.41      3.07 o
   2   5  13       15.62       22.51      2.65 o
   3   5  13       77.21       73.94      2.60 o
   4   5  13      579.07      615.95      6.84 o
   5   5  13       66.79       65.54      3.37 o
   6   5  13      110.04      110.86      3.60 o
   7   5  13      129.92      116.67      3.94 o
   8   5  13       30.04       33.95      2.37 o
  -8   6  13       15.29       15.28      1.82 o
  -7   6  13       69.25       66.31      2.90 o
  -6   6  13       30.66       30.61      2.21 o
  -5   6  13      132.69      120.66      3.37 o
  -4   6  13      541.14      549.29      6.21 o
  -3   6  13      303.54      299.38      4.06 o
  -2   6  13      119.30      105.44      3.05 o
  -1   6  13      267.75      254.91      5.87 o
   0   6  13      153.46      143.76      3.23 o
   1   6  13      273.58      264.16      7.66 o
   2   6  13      123.53      119.64      3.87 o
   3   6  13      309.86      324.06      5.18 o
   4   6  13      523.24      552.85     11.00 o
   5   6  13      132.02      122.06      3.70 o
   6   6  13       24.82       24.86      2.30 o
   7   6  13       72.05       79.66      3.35 o
   8   6  13       15.51       20.27      2.46 o
  -8   7  13       24.29       22.81      2.13 o
  -7   7  13        2.10        2.71      1.27 o
  -6   7  13       57.22       49.00      2.33 o
  -5   7  13       94.84       95.34      2.64 o
  -4   7  13      383.28      378.33      6.07 o
  -3   7  13      633.78      627.20      5.70 o
  -2   7  13      363.89      365.16      5.40 o
  -1   7  13      333.74      311.78      4.00 o
   0   7  13       21.41       21.49      1.96 o
   1   7  13      345.14      322.63      5.11 o
   2   7  13      360.84      373.52      4.95 o
   3   7  13      612.10      641.25      6.38 o
   4   7  13      422.71      445.99      6.14 o
   5   7  13       96.13       96.02      3.53 o
   6   7  13       63.67       60.92      3.71 o
   7   7  13        2.70        4.25      1.78 o
   8   7  13       24.38       23.85      2.10 o
  -7   8  13        6.94        8.81      1.49 o
  -6   8  13       30.13       30.45      2.15 o
  -5   8  13       28.22       22.85      1.62 o
  -4   8  13      326.23      333.23      4.42 o
  -3   8  13       29.35       29.37      1.94 o
  -2   8  13       61.22       63.66      2.52 o
  -1   8  13       84.23       99.31      4.18 o
   0   8  13      273.17      256.35      4.87 o
   1   8  13       72.93       87.79      2.84 o
   2   8  13       61.58       67.10      2.89 o
   3   8  13       30.57       32.13      2.44 o
   4   8  13      309.12      350.81      9.00 o
   5   8  13       26.86       24.47      2.52 o
   6   8  13       27.26       30.65      2.88 o
   7   8  13        8.84       15.52      1.86 o
  -7   9  13       10.47       10.36      1.57 o
  -6   9  13       25.05       24.19      2.14 o
  -5   9  13       14.84       18.44      1.66 o
  -4   9  13       23.21       29.22      1.95 o
  -3   9  13      113.65      112.18      3.17 o
  -2   9  13      127.16      117.72      3.67 o
  -1   9  13      506.25      517.51      7.51 o
   0   9  13      346.52      366.72      8.30 o
   1   9  13      523.34      541.39      6.58 o
   2   9  13      129.90      127.00      4.01 o
   3   9  13      105.41      108.55      4.38 o
   4   9  13       26.73       32.19      2.60 o
   5   9  13       18.74       22.23      2.73 o
   6   9  13       24.46       30.14      3.80 o
   7   9  13       11.75       12.37      1.87 o
  -6  10  13       33.37       31.01      2.91 o
  -5  10  13       57.83       56.96      2.28 o
  -4  10  13      105.26       96.53      3.11 o
  -3  10  13       15.20       15.26      1.84 o
  -2  10  13        7.58        9.25      1.88 o
  -1  10  13       86.03       90.53      3.39 o
   0  10  13        5.89        3.20      1.91 o
   1  10  13       90.73       89.62      3.79 o
   2  10  13        5.11        6.57      1.96 o
   3  10  13       18.63       18.38      3.18 o
   4  10  13      112.93      113.28      4.41 o
   5  10  13       54.20       59.36      4.56 o
   6  10  13       32.14       40.21      2.98 o
  -5  11  13       15.09       14.02      1.93 o
  -4  11  13       15.79       17.29      1.73 o
  -3  11  13       29.51       28.40      2.04 o
  -2  11  13       57.57       51.35      3.05 o
  -1  11  13      464.72      449.28      8.37 o
   0  11  13       18.67       27.01      2.42 o
   1  11  13      461.82      443.84      9.57 o
   2  11  13       56.05       53.64      3.22 o
   3  11  13       30.00       26.32      2.52 o
   4  11  13       13.79       14.25      2.05 o
   5  11  13       18.70       21.76      2.55 o
   6  11  13        7.11        6.75      3.35 o
  -5  12  13        8.49        4.35      2.13 o
  -4  12  13        1.13        2.99      1.35 o
  -3  12  13       47.05       44.79      2.72 o
  -2  12  13       56.67       56.31      3.00 o
  -1  12  13       55.82       54.48      3.47 o
   0  12  13       69.43       65.96      4.36 o
   1  12  13       58.80       57.61      4.14 o
   2  12  13       48.87       59.07      3.89 o
   3  12  13       47.36       49.22      3.55 o
   4  12  13        0.87        3.70      1.86 o
   5  12  13        8.08        6.17      2.46 o
  -3  13  13        6.73        7.88      1.68 o
  -2  13  13        9.80       12.46      1.86 o
  -1  13  13        5.43        5.66      1.70 o
   0  13  13       11.97       12.20      2.57 o
   1  13  13        3.72        4.37      2.19 o
   2  13  13       10.61       15.95      2.39 o
   3  13  13        7.22        6.13      2.20 o
  -1  14  13       11.07       10.27      1.87 o
   0  14  13        6.30        5.46      1.79 o
   1  14  13       12.08        7.64      2.92 o
   0   0  14      103.66      102.39      8.95 o
   1   0  14     1209.03     1252.39     14.80 o
   2   0  14      133.56      132.98      2.94 o
   3   0  14       11.97       10.86      1.38 o
   4   0  14       90.56       94.92      2.98 o
   5   0  14      236.49      268.51      4.25 o
   6   0  14        1.93        4.46      1.65 o
   7   0  14      137.67      141.90      5.26 o
   8   0  14        0.87        0.65      2.08 o
   9   0  14       55.27       54.90      3.07 o
  -9   1  14       33.86       20.55      4.16 o
  -8   1  14       10.81        9.89      2.35 o
  -7   1  14       34.05       30.18      2.63 o
  -6   1  14      285.75      285.62      5.26 o
  -5   1  14      201.40      183.92      4.01 o
  -4   1  14        8.54       11.85      1.81 o
  -3   1  14      318.48      317.36      4.77 o
  -2   1  14       45.75       45.77      2.25 o
  -1   1  14      237.38      242.33     12.31 o
   0   1  14      123.18      141.28      5.70 o
   1   1  14      223.14      229.90     10.53 o
   2   1  14       52.21       58.31      2.19 o
   3   1  14      323.34      307.60      4.34 o
   4   1  14       10.52       11.76      1.73 o
   5   1  14      188.17      155.81      3.43 o
   6   1  14      284.65      291.82      4.81 o
   7   1  14       33.81       31.44      2.67 o
   8   1  14       12.46        8.16      2.33 o
   9   1  14       34.55       29.67      2.50 o
  -8   2  14        4.39        4.35      1.87 o
  -7   2  14       25.52       28.05      2.24 o
  -6   2  14       15.55       13.47      2.23 o
  -5   2  14      104.91       88.20      3.35 o
  -4   2  14      329.43      337.55      4.93 o
  -3   2  14      581.10      589.80      7.29 o
  -2   2  14      199.08      215.45      3.15 o
  -1   2  14      378.38      381.66      6.77 o
   0   2  14       13.12       13.30      1.38 o
   1   2  14      366.53      361.86      6.95 o
   2   2  14      193.30      209.86      4.57 o
   3   2  14      547.90      567.96      8.77 o
   4   2  14      326.35      325.08      4.60 o
   5   2  14      106.21       94.43      2.88 o
   6   2  14       13.72       10.81      1.84 o
   7   2  14       35.55       35.74      2.41 o
   8   2  14        4.26        4.89      2.12 o
  -8   3  14        2.50        2.36      2.58 o
  -7   3  14        4.88        7.24      1.93 o
  -6   3  14      154.80      150.19      5.29 o
  -5   3  14      134.62      136.78      4.03 o
  -4   3  14      163.71      148.36      3.59 o
  -3   3  14       11.01       13.55      2.10 o
  -2   3  14      273.56      267.17      4.40 o
  -1   3  14      355.42      376.84      5.12 o
   0   3  14        5.32        8.78      1.82 o
   1   3  14      318.86      322.91      5.28 o
   2   3  14      257.23      254.10      5.55 o
   3   3  14        9.63       13.39      1.59 o
   4   3  14      182.35      184.94      3.80 o
   5   3  14      111.80      122.21      3.37 o
   6   3  14      161.93      160.12      4.34 o
   7   3  14        6.64        7.83      1.84 o
   8   3  14        1.95        5.62      2.64 o
  -8   4  14       11.79       11.69      2.11 o
  -7   4  14       47.73       43.29      2.53 o
  -6   4  14       26.27       18.75      2.04 o
  -5   4  14      250.07      221.41      4.73 o
  -4   4  14      229.23      222.40      4.86 o
  -3   4  14      119.09      111.16      3.17 o
  -2   4  14      100.57      100.25      2.97 o
  -1   4  14       89.42       96.52      2.57 o
   0   4  14       74.29       55.99      2.02 o
   1   4  14       78.25       89.80      3.35 o
   2   4  14       87.44       85.27      4.70 o
   3   4  14      121.13      117.86      4.56 o
   4   4  14      208.11      228.36      4.18 o
   5   4  14      255.52      237.67      5.87 o
   6   4  14       25.94       17.28      1.78 o
   7   4  14       54.99       54.92      2.78 o
   8   4  14        7.40        4.88      1.73 o
  -8   5  14       22.29       19.40      2.20 o
  -7   5  14       55.74       53.59      2.78 o
  -6   5  14        0.01       -0.35      1.78 o
  -5   5  14       35.19       34.45      2.32 o
  -4   5  14        8.43       11.10      2.39 o
  -3   5  14     1031.28     1031.90     17.74 o
  -2   5  14       96.28       95.14      2.88 o
  -1   5  14      367.87      374.83      5.90 o
   0   5  14      268.50      272.30      5.12 o
   1   5  14      327.27      334.18      5.66 o
   2   5  14      100.40      103.65      3.93 o
   3   5  14     1053.50     1082.67     12.65 o
   4   5  14        9.80       13.42      2.12 o
   5   5  14       43.86       37.34      2.53 o
   6   5  14        0.14        0.69      2.37 o
   7   5  14       52.64       55.14      2.71 o
   8   5  14       22.44       20.76      1.96 o
  -8   6  14       57.60       51.27      5.62 o
  -7   6  14       57.42       53.06      2.27 o
  -6   6  14       60.72       55.94      2.37 o
  -5   6  14      229.58      226.52      4.08 o
  -4   6  14       83.86       81.33      2.66 o
  -3   6  14       27.88       30.40      1.96 o
  -2   6  14       88.30       90.49      2.62 o
  -1   6  14      146.14      143.22      2.96 o
   0   6  14       58.74       73.22      3.01 o
   1   6  14      144.28      141.77      3.76 o
   2   6  14      103.33      105.27      3.85 o
   3   6  14       26.26       32.55      2.52 o
   4   6  14       96.66      101.42      3.47 o
   5   6  14      227.82      229.77      4.60 o
   6   6  14       53.33       51.87      3.09 o
   7   6  14       59.18       64.65      2.71 o
   8   6  14       56.52       55.23      4.73 o
  -7   7  14       24.70       19.26      1.59 o
  -6   7  14       49.30       42.04      2.12 o
  -5   7  14       95.57       92.03      2.68 o
  -4   7  14      182.77      176.70      4.75 o
  -3   7  14       29.71       32.61      2.05 o
  -2   7  14      843.21      860.17     15.90 o
  -1   7  14      248.80      227.87      3.68 o
   0   7  14       60.39       65.71      2.71 o
   1   7  14      265.37      242.38      4.70 o
   2   7  14      832.52      872.91     10.34 o
   3   7  14       33.64       35.89      2.15 o
   4   7  14      181.02      183.18      4.26 o
   5   7  14      102.98      104.95      3.84 o
   6   7  14       45.49       44.83      2.86 o
   7   7  14       22.87       21.15      1.84 o
  -7   8  14        7.77        5.29      1.54 o
  -6   8  14        2.63        3.42      1.50 o
  -5   8  14       29.67       23.43      1.92 o
  -4   8  14       42.70       44.80      2.03 o
  -3   8  14      132.37      126.82      5.41 o
  -2   8  14      270.39      273.72      4.87 o
  -1   8  14       17.61       18.41      1.96 o
   0   8  14      293.19      284.47      4.63 o
   1   8  14       20.35       22.32      2.28 o
   2   8  14      298.48      315.93      5.26 o
   3   8  14      137.75      139.78      3.48 o
   4   8  14       49.59       58.10      3.35 o
   5   8  14       27.70       23.30      2.81 o
   6   8  14        3.48        2.86      2.09 o
   7   8  14        7.14        5.93      1.65 o
  -6   9  14       36.45       31.36      2.10 o
  -5   9  14       58.63       52.00      2.77 o
  -4   9  14        2.97        1.39      1.70 o
  -3   9  14       92.23       98.69      3.50 o
  -2   9  14      132.47      134.46      3.49 o
  -1   9  14       36.64       34.13      2.74 o
   0   9  14       27.39       21.19      2.55 o
   1   9  14       42.86       42.53      3.41 o
   2   9  14      133.84      130.08      4.72 o
   3   9  14       96.12      112.79      4.53 o
   4   9  14        3.14        1.41      2.36 o
   5   9  14       65.97       68.26      3.69 o
   6   9  14       40.41       40.67      2.98 o
  -6  10  14        3.47        5.08      1.73 o
  -5  10  14       15.98       12.27      1.62 o
  -4  10  14       69.88       77.95      3.42 o
  -3  10  14       61.13       54.76      2.81 o
  -2  10  14       70.79       64.93      2.81 o
  -1  10  14      128.21      116.15      3.64 o
   0  10  14      282.05      261.17      5.79 o
   1  10  14      122.87      111.72      4.46 o
   2  10  14       64.00       57.37      2.89 o
   3  10  14       67.02       72.75      3.74 o
   4  10  14       66.39       82.00      3.81 o
   5  10  14       15.53       12.21      2.31 o
   6  10  14        2.48        1.37      1.68 o
  -5  11  14       11.11        6.70      1.67 o
  -4  11  14       26.92       20.80      1.78 o
  -3  11  14        3.06        0.43      1.79 o
  -2  11  14       73.85       72.05      3.84 o
  -1  11  14      156.07      153.51      6.27 o
   0  11  14       71.20       54.05      4.28 o
   1  11  14      157.97      164.90      7.83 o
   2  11  14       71.51       79.14      3.59 o
   3  11  14        2.47        3.38      1.94 o
   4  11  14       31.39       29.42      2.25 o
   5  11  14        9.48        9.19      2.01 o
  -4  12  14        2.92        8.17      1.66 o
  -3  12  14       23.88       19.46      2.10 o
  -2  12  14       34.84       33.17      2.82 o
  -1  12  14        4.23        5.05      2.10 o
   0  12  14       34.05       32.91      3.43 o
   1  12  14        5.83        7.21      2.48 o
   2  12  14       35.26       30.51      2.97 o
   3  12  14       27.92       30.10      2.39 o
   4  12  14        2.61        4.92      2.48 o
  -3  13  14        7.60        3.15      3.00 o
  -2  13  14       54.63       50.90      2.49 o
  -1  13  14       39.37       38.96      2.31 o
   0  13  14       34.31       29.96      2.51 o
   1  13  14       39.50       37.47      4.46 o
   2  13  14       53.65       49.43      4.43 o
   1   0  15       75.53       81.23      2.87 o
   2   0  15     1215.93     1262.20     10.55 o
   3   0  15       37.54       41.38      2.23 o
   4   0  15      278.18      274.17      4.60 o
   5   0  15       39.70       55.01      2.43 o
   6   0  15       10.32       14.75      1.83 o
   7   0  15       63.45       54.91      3.62 o
   8   0  15       26.44       20.29      2.51 o
  -8   1  15       15.71       13.27      2.01 o
  -7   1  15        6.19        6.26      1.97 o
  -6   1  15       20.71       21.51      2.12 o
  -5   1  15      152.02      147.26      3.55 o
  -4   1  15       89.41       89.18      3.06 o
  -3   1  15      270.82      274.10      6.12 o
  -2   1  15       13.56       15.48      1.77 o
  -1   1  15        4.28        5.47      1.65 o
   0   1  15       51.47       56.25      3.35 o
   1   1  15        8.87       12.65      1.59 o
   2   1  15       22.70       22.55      1.71 o
   3   1  15      273.00      266.35      4.84 o
   4   1  15       92.44       83.98      2.72 o
   5   1  15      138.09      132.44      3.28 o
   6   1  15       22.44       23.49      2.15 o
   7   1  15        4.94        3.73      1.99 o
   8   1  15       19.11       16.51      2.36 o
  -8   2  15       15.70       12.81      2.26 o
  -7   2  15       25.58       26.76      2.02 o
  -6   2  15       86.64       89.07      3.10 o
  -5   2  15       13.97       11.12      2.15 o
  -4   2  15      150.79      159.53      4.88 o
  -3   2  15       91.96       92.98      3.03 o
  -2   2  15      153.76      164.79      3.81 o
  -1   2  15      491.34      521.31     10.13 o
   0   2  15       52.58       57.48      2.54 o
   1   2  15      467.11      485.22      7.92 o
   2   2  15      149.13      159.98      4.07 o
   3   2  15       85.41       83.58      2.58 o
   4   2  15      166.64      180.85      4.25 o
   5   2  15       12.65       12.85      1.74 o
   6   2  15       79.68       81.11      2.97 o
   7   2  15       27.17       31.18      2.22 o
   8   2  15       16.46       18.75      3.44 o
  -8   3  15        4.89        4.99      1.95 o
  -7   3  15       62.25       57.40      2.75 o
  -6   3  15      238.25      213.51      5.12 o
  -5   3  15       75.63       73.16      3.60 o
  -4   3  15      107.73       97.70      3.82 o
  -3   3  15       94.10      111.63      3.27 o
  -2   3  15       34.53       39.90      2.33 o
  -1   3  15      306.63      304.67      7.36 o
   0   3  15        0.97        1.73      1.42 o
   1   3  15      282.91      282.59      7.71 o
   2   3  15       40.31       48.09      2.51 o
   3   3  15       90.74      111.58      3.42 o
   4   3  15      120.15      116.95      3.56 o
   5   3  15       63.82       64.11      2.98 o
   6   3  15      237.23      220.09      4.22 o
   7   3  15       59.28       52.05      2.65 o
   8   3  15        6.39        6.99      2.01 o
  -8   4  15       15.37       14.75      2.24 o
  -7   4  15       23.11       17.95      2.09 o
  -6   4  15        3.55        5.50      1.97 o
  -5   4  15       32.15       31.00      2.73 o
  -4   4  15       60.11       60.26      2.63 o
  -3   4  15      126.12      129.97      3.55 o
  -2   4  15      280.85      289.88      8.65 o
  -1   4  15       95.91       87.36      3.33 o
   0   4  15       10.32        6.35      1.52 o
   1   4  15      112.09      112.32      3.30 o
   2   4  15      279.33      274.63      6.36 o
   3   4  15      142.86      161.13      3.41 o
   4   4  15       52.35       52.71      2.54 o
   5   4  15       34.06       36.46      2.16 o
   6   4  15        5.43        7.68      1.64 o
   7   4  15       21.08       19.48      2.01 o
   8   4  15       13.63       16.69      2.24 o
  -8   5  15        5.99        1.73      3.23 o
  -7   5  15        9.38        4.20      1.84 o
  -6   5  15       71.16       68.38      3.49 o
  -5   5  15       35.10       29.35      2.66 o
  -4   5  15       73.96       74.40      3.14 o
  -3   5  15      434.93      461.87      5.92 o
  -2   5  15      107.28      105.83      3.66 o
  -1   5  15      244.65      237.09      4.23 o
   0   5  15      216.99      205.32      4.67 o
   1   5  15      227.46      213.91      4.92 o
   2   5  15      117.69      114.79      3.61 o
   3   5  15      405.34      450.39      5.57 o
   4   5  15       66.78       72.41      3.10 o
   5   5  15       37.58       35.79      2.09 o
   6   5  15       64.20       63.02      2.64 o
   7   5  15       12.87       12.06      1.74 o
   8   5  15        5.85        2.07      2.99 o
  -7   6  15        3.28        1.98      1.42 o
  -6   6  15        3.76        3.03      1.63 o
  -5   6  15      119.28      107.57      3.14 o
  -4   6  15        9.08        6.18      1.88 o
  -3   6  15      226.20      211.52      6.69 o
  -2   6  15       38.83       44.71      2.12 o
  -1   6  15      129.40      129.46      3.13 o
   0   6  15        1.86        3.20      1.85 o
   1   6  15      115.85      121.72      3.67 o
   2   6  15       38.60       42.62      2.72 o
   3   6  15      205.95      204.62      5.35 o
   4   6  15        5.95        5.07      1.91 o
   5   6  15      116.75      117.97      3.67 o
   6   6  15        3.14        1.18      1.96 o
   7   6  15        3.71       -1.06      1.49 o
  -7   7  15        5.80        3.90      1.49 o
  -6   7  15       30.52       31.82      1.85 o
  -5   7  15       26.44       18.91      2.04 o
  -4   7  15      185.03      180.59      5.00 o
  -3   7  15      369.78      368.01      6.60 o
  -2   7  15       87.94       74.43      2.51 o
  -1   7  15      530.75      568.64      9.45 o
   0   7  15      183.07      195.92      4.47 o
   1   7  15      552.49      571.57     12.85 o
   2   7  15       93.59       91.01      3.06 o
   3   7  15      346.15      366.45      5.16 o
   4   7  15      180.58      191.21      4.31 o
   5   7  15       25.05       20.48      2.49 o
   6   7  15       24.40       28.34      2.83 o
   7   7  15        3.73        3.97      1.72 o
  -6   8  15       20.28       22.43      1.65 o
  -5   8  15        6.50        8.69      1.74 o
  -4   8  15       39.91       29.41      2.01 o
  -3   8  15      192.85      168.40      3.35 o
  -2   8  15      149.99      140.63      4.87 o
  -1   8  15      165.59      163.62      3.71 o
   0   8  15      403.37      449.51      7.46 o
   1   8  15      153.21      160.79      4.07 o
   2   8  15      144.15      151.52      4.04 o
   3   8  15      198.41      187.09      3.86 o
   4   8  15       33.94       30.60      4.18 o
   5   8  15        6.44        6.88      2.01 o
   6   8  15       18.20       24.61      2.60 o
  -6   9  15       55.37       56.29      4.14 o
  -5   9  15       14.09        9.68      1.80 o
  -4   9  15       63.22       55.05      2.30 o
  -3   9  15       24.02       22.79      2.21 o
  -2   9  15       13.39       15.70      1.84 o
  -1   9  15      133.84      124.71      4.05 o
   0   9  15       41.06       33.52      3.18 o
   1   9  15      144.04      145.12      6.41 o
   2   9  15       10.59       12.25      2.56 o
   3   9  15       21.03       25.03      2.83 o
   4   9  15       59.14       58.59      3.45 o
   5   9  15       15.07       12.56      2.10 o
   6   9  15       50.50       59.70      6.85 o
  -5  10  15       53.13       54.48      2.43 o
  -4  10  15        2.88        3.99      1.36 o
  -3  10  15      103.06      101.11      3.34 o
  -2  10  15        8.86        7.56      2.00 o
  -1  10  15       33.00       34.33      3.82 o
   0  10  15       39.46       36.41      3.22 o
   1  10  15       36.37       41.99      3.13 o
   2  10  15        7.65        4.81      2.21 o
   3  10  15       99.16      103.66      4.79 o
   4  10  15        3.60        7.85      2.05 o
   5  10  15       54.09       61.92      2.74 o
  -4  11  15      146.21      147.64      5.83 o
  -3  11  15       10.61       13.54      1.99 o
  -2  11  15       61.34       56.00      3.43 o
  -1  11  15        6.64        4.08      2.15 o
   0  11  15      101.29       96.89      4.97 o
   1  11  15        7.46        6.48      2.41 o
   2  11  15       58.01       53.97      5.41 o
   3  11  15       10.46       12.22      2.15 o
   4  11  15      147.19      163.05      7.77 o
  -3  12  15       32.43       31.12      4.43 o
  -2  12  15       12.93       12.42      1.86 o
  -1  12  15       76.14       61.00      3.84 o
   0  12  15        2.94        1.74      2.14 o
   1  12  15       79.38       63.82      5.00 o
   2  12  15       13.34       14.45      3.37 o
   3  12  15       31.22       27.85      3.85 o
  -1  13  15       10.00        8.23      2.22 o
   0  13  15       32.11       27.09      2.78 o
   1  13  15        9.72        8.23      2.86 o
   0   0  16      112.58       90.42      5.03 o
   1   0  16       82.15       83.48      2.74 o
   2   0  16       40.22       36.41      2.01 o
   3   0  16      114.37      128.54      4.26 o
   4   0  16      868.08      910.34      8.71 o
   5   0  16      146.90      147.58      3.25 o
   6   0  16       52.47       46.50      2.29 o
   7   0  16        0.01       -0.92      1.67 o
   8   0  16        1.61        2.11      1.60 o
  -8   1  16        2.49        3.64      1.81 o
  -7   1  16        1.24        2.11      1.57 o
  -6   1  16        3.00        1.62      1.57 o
  -5   1  16       27.01       25.66      2.11 o
  -4   1  16        7.86       10.24      1.78 o
  -3   1  16       32.03       31.02      2.29 o
  -2   1  16       31.60       30.59      2.00 o
  -1   1  16       59.69       60.41      2.72 o
   0   1  16       24.62       29.52      2.26 o
   1   1  16       50.14       54.15      2.64 o
   2   1  16       34.03       33.78      2.18 o
   3   1  16       37.45       36.10      2.21 o
   4   1  16        7.10        8.51      1.83 o
   5   1  16       27.77       26.75      1.92 o
   6   1  16        2.99        2.05      1.50 o
   7   1  16        1.11        3.38      1.79 o
   8   1  16        1.82        2.88      2.22 o
  -8   2  16       23.30       18.27      2.75 o
  -7   2  16        3.41        4.48      1.72 o
  -6   2  16        2.49        0.76      1.67 o
  -5   2  16       62.52       52.25      2.70 o
  -4   2  16      349.62      358.31      5.84 o
  -3   2  16       33.87       30.47      2.52 o
  -2   2  16      203.04      202.31      4.89 o
  -1   2  16       79.29       69.98      2.93 o
   0   2  16      662.92      653.66      7.95 o
   1   2  16       88.37       81.67      2.66 o
   2   2  16      201.66      208.50      6.87 o
   3   2  16       40.36       32.87      2.03 o
   4   2  16      385.49      401.18      6.54 o
   5   2  16       56.88       43.38      2.16 o
   6   2  16        4.02        3.11      1.44 o
   7   2  16        4.34        5.57      1.47 o
   8   2  16       24.01       18.64      2.21 o
  -8   3  16        6.48        5.52      3.58 o
  -7   3  16        3.10        5.05      1.80 o
  -6   3  16        2.10        1.94      1.85 o
  -5   3  16       82.88       76.59      3.39 o
  -4   3  16        6.52        8.01      2.62 o
  -3   3  16      190.20      191.19      5.39 o
  -2   3  16      282.52      280.30      9.30 o
  -1   3  16      313.30      312.94      5.16 o
   0   3  16       15.84       16.97      1.73 o
   1   3  16      309.07      309.46      4.26 o
   2   3  16      286.83      281.54      6.99 o
   3   3  16      189.18      200.44      4.39 o
   4   3  16        6.42        6.10      1.81 o
   5   3  16       84.22       85.06      3.00 o
   6   3  16        1.74        2.83      1.54 o
   7   3  16        2.91        5.79      1.58 o
   8   3  16        9.19        6.11      3.05 o
  -7   4  16       13.92        8.95      1.94 o
  -6   4  16       22.85       17.60      2.48 o
  -5   4  16       30.52       34.97      3.06 o
  -4   4  16      273.96      267.92      8.53 o
  -3   4  16       13.07       17.85      2.23 o
  -2   4  16      580.20      606.10      9.07 o
  -1   4  16      339.13      352.39      5.14 o
   0   4  16      146.36      141.55      3.62 o
   1   4  16      364.13      364.14      5.82 o
   2   4  16      574.72      615.30     12.24 o
   3   4  16       11.18       12.69      2.05 o
   4   4  16      292.83      303.84     10.37 o
   5   4  16       36.58       46.04      2.61 o
   6   4  16       20.95       16.78      1.76 o
   7   4  16       15.13       12.33      1.65 o
  -7   5  16       19.80       16.59      1.81 o
  -6   5  16       26.21       23.20      2.34 o
  -5   5  16       17.62       14.02      2.29 o
  -4   5  16       44.72       37.25      2.53 o
  -3   5  16      226.54      214.31      5.28 o
  -2   5  16      833.50      845.09     12.08 o
  -1   5  16       12.48       14.72      1.86 o
   0   5  16       62.15       64.74      2.67 o
   1   5  16       15.15       19.00      2.18 o
   2   5  16      877.88      908.30     10.47 o
   3   5  16      221.58      227.87      4.33 o
   4   5  16       53.05       49.51      2.86 o
   5   5  16       17.53       18.47      1.89 o
   6   5  16       28.25       28.89      2.18 o
   7   5  16       16.71       14.24      1.65 o
  -7   6  16       26.29       21.87      1.84 o
  -6   6  16       46.09       33.61      2.38 o
  -5   6  16      160.46      159.87      3.67 o
  -4   6  16       79.94       86.21      3.22 o
  -3   6  16      195.57      178.51      4.41 o
  -2   6  16       19.12       21.19      2.12 o
  -1   6  16      101.61       98.60      2.89 o
   0   6  16      733.75      729.78     11.38 o
   1   6  16      112.84      112.26      5.71 o
   2   6  16       20.83       20.08      1.96 o
   3   6  16      188.62      194.73      4.48 o
   4   6  16       80.87       86.58      2.96 o
   5   6  16      165.95      182.79      5.10 o
   6   6  16       45.90       39.42      2.52 o
   7   6  16       27.16       27.19      2.39 o
  -6   7  16       14.59       14.97      1.85 o
  -5   7  16       10.05        7.32      1.73 o
  -4   7  16       76.74       77.37      2.96 o
  -3   7  16       61.18       60.38      3.08 o
  -2   7  16       97.94       89.26      2.67 o
  -1   7  16      102.01       97.95      3.14 o
   0   7  16      222.76      244.24      8.20 o
   1   7  16       98.45       98.75      3.78 o
   2   7  16      107.20       99.84      3.18 o
   3   7  16       62.29       76.00      3.57 o
   4   7  16       68.97       79.16      2.82 o
   5   7  16        8.68        8.29      2.08 o
   6   7  16       17.18       22.36      5.24 o
  -6   8  16        7.84        8.76      1.75 o
  -5   8  16      129.13      132.26      3.15 o
  -4   8  16        0.22        0.95      1.65 o
  -3   8  16       38.24       35.34      2.22 o
  -2   8  16       73.18       70.92      2.41 o
  -1   8  16       35.51       29.83      2.13 o
   0   8  16      223.91      174.75      6.47 o
   1   8  16       28.79       25.16      2.74 o
   2   8  16       71.57       74.10      3.12 o
   3   8  16       42.05       47.13      3.00 o
   4   8  16        0.35        0.95      1.68 o
   5   8  16      135.02      155.78      4.03 o
   6   8  16        7.19       10.79      2.02 o
  -5   9  16       20.52       16.33      1.79 o
  -4   9  16        3.06        2.92      1.49 o
  -3   9  16       31.25       28.90      2.21 o
  -2   9  16        8.39       11.78      1.85 o
  -1   9  16      129.57      110.98      3.87 o
   0   9  16       27.74       26.23      3.00 o
   1   9  16      133.82      120.49      7.25 o
   2   9  16       11.73       15.15      2.52 o
   3   9  16       36.42       32.11      3.51 o
   4   9  16        3.53        4.39      1.74 o
   5   9  16       18.53       19.26      2.07 o
  -4  10  16        9.11        9.21      1.38 o
  -3  10  16      248.73      219.65      6.66 o
  -2  10  16        5.63        5.57      1.81 o
  -1  10  16       30.06       20.18      2.50 o
   0  10  16       43.66       39.43      3.68 o
   1  10  16       32.17       28.51      6.43 o
   2  10  16        5.45        5.69      2.07 o
   3  10  16      242.22      231.94      6.51 o
   4  10  16       10.70       16.91      1.91 o
   5  10  16       51.22       59.31      4.97 o
  -3  11  16       50.43       42.53      2.47 o
  -2  11  16       52.82       44.05      2.92 o
  -1  11  16        2.95        2.31      1.84 o
   0  11  16        0.08        0.92      2.19 o
   1  11  16        2.24        4.22      3.04 o
   2  11  16       56.12       48.15      5.01 o
   3  11  16       45.14       47.87      3.30 o
  -2  12  16        3.58        0.88      1.40 o
  -1  12  16        1.74        2.79      1.58 o
   0  12  16       13.39       14.08      1.95 o
   1  12  16        1.89       -0.26      2.99 o
   2  12  16        3.07        0.83      2.97 o
   1   0  17        2.35        1.17      1.87 o
   2   0  17        9.54       14.09      1.76 o
   3   0  17       20.62       35.45      2.21 o
   4   0  17        1.55        1.63      1.95 o
   5   0  17        7.03        4.77      1.58 o
   6   0  17       11.55       13.45      1.66 o
   7   0  17        0.55        4.04      1.50 o
  -7   1  17        6.70        7.58      1.75 o
  -6   1  17       61.46       40.58      2.32 o
  -5   1  17       79.86       63.86      2.86 o
  -4   1  17      195.26      166.75      5.05 o
  -3   1  17      165.62      161.97      4.25 o
  -2   1  17       48.43       42.20      2.43 o
  -1   1  17       72.12       74.94      2.58 o
   0   1  17       22.31       23.00      2.07 o
   1   1  17       77.44       78.03      3.06 o
   2   1  17       37.60       34.19      2.18 o
   3   1  17      157.58      147.94      4.74 o
   4   1  17      188.94      165.26      4.41 o
   5   1  17       75.21       58.46      2.52 o
   6   1  17       64.42       46.68      2.19 o
   7   1  17        7.97        7.24      1.76 o
  -7   2  17       11.76        7.20      1.60 o
  -6   2  17       52.67       42.78      2.36 o
  -5   2  17      156.33      128.95      3.61 o
  -4   2  17       16.04       10.65      2.81 o
  -3   2  17      188.91      187.51      5.17 o
  -2   2  17       33.50       35.99      2.37 o
  -1   2  17        5.88        3.56      2.29 o
   0   2  17       69.56       59.77      2.64 o
   1   2  17        6.37        5.01      1.47 o
   2   2  17       31.69       29.98      2.00 o
   3   2  17      191.70      206.90      6.56 o
   4   2  17       14.58        9.78      2.00 o
   5   2  17      170.50      151.01      3.49 o
   6   2  17       47.16       42.30      2.59 o
   7   2  17       11.76        7.33      1.66 o
  -7   3  17       25.19       19.53      2.11 o
  -6   3  17       19.37       23.83      2.50 o
  -5   3  17        3.62        2.31      1.94 o
  -4   3  17       55.66       52.37      3.53 o
  -3   3  17      170.79      164.23      4.99 o
  -2   3  17      303.05      304.80      5.97 o
  -1   3  17      248.80      250.46      5.33 o
   0   3  17        0.18        2.16      2.07 o
   1   3  17      258.60      262.66      7.09 o
   2   3  17      298.50      310.53      5.65 o
   3   3  17      179.81      171.55      5.22 o
   4   3  17       60.28       56.21      2.67 o
   5   3  17        3.49        1.17      1.68 o
   6   3  17       17.11       22.90      2.03 o
   7   3  17       24.36       22.04      1.78 o
  -7   4  17       30.97       20.21      1.87 o
  -6   4  17        1.86        2.17      1.67 o
  -5   4  17       16.28       17.86      2.30 o
  -4   4  17       49.78       58.09      3.53 o
  -3   4  17      224.07      229.51      4.95 o
  -2   4  17      152.12      144.15      3.76 o
  -1   4  17      425.37      439.33      8.36 o
   0   4  17       37.12       47.76      2.63 o
   1   4  17      441.59      451.21     11.84 o
   2   4  17      153.43      156.23      3.86 o
   3   4  17      216.39      245.63      8.96 o
   4   4  17       40.67       46.77      2.98 o
   5   4  17       19.75       22.36      1.94 o
   6   4  17        3.38        3.61      1.54 o
   7   4  17       29.46       23.01      2.01 o
  -7   5  17       11.67        8.60      2.36 o
  -6   5  17       36.11       32.53      2.35 o
  -5   5  17        1.92        1.36      1.93 o
  -4   5  17       52.07       47.79      2.98 o
  -3   5  17      357.73      362.79      8.48 o
  -2   5  17      248.17      234.17      5.33 o
  -1   5  17      163.07      169.74      3.51 o
   0   5  17      109.18      112.99      3.68 o
   1   5  17      147.74      161.64      4.16 o
   2   5  17      241.07      233.69      4.37 o
   3   5  17      375.22      376.06      5.30 o
   4   5  17       54.65       54.22      3.26 o
   5   5  17        2.13        2.71      1.96 o
   6   5  17       34.35       36.78      2.11 o
   7   5  17       11.42       10.77      3.16 o
  -6   6  17        4.79        3.36      1.61 o
  -5   6  17       36.47       35.06      2.46 o
  -4   6  17      180.05      185.60      4.21 o
  -3   6  17       81.76       75.77      3.09 o
  -2   6  17        8.56        8.38      2.11 o
  -1   6  17        2.08        0.37      1.56 o
   0   6  17       69.21       69.55      3.53 o
   1   6  17        2.56        2.89      1.66 o
   2   6  17       10.82       10.93      1.80 o
   3   6  17       84.69       88.42      3.08 o
   4   6  17      171.63      190.29      3.90 o
   5   6  17       33.90       31.31      3.01 o
   6   6  17        5.71        5.62      2.02 o
  -6   7  17       11.14        7.83      1.70 o
  -5   7  17       14.39        8.07      1.59 o
  -4   7  17       15.94       18.67      1.98 o
  -3   7  17       29.54       32.97      2.57 o
  -2   7  17       32.57       28.05      2.15 o
  -1   7  17        7.24        2.13      1.70 o
   0   7  17       25.82       23.88      2.71 o
   1   7  17        7.23        1.88      1.71 o
   2   7  17       32.36       29.55      2.05 o
   3   7  17       29.60       37.53      2.51 o
   4   7  17       14.53       19.05      2.07 o
   5   7  17       14.37       10.19      1.93 o
   6   7  17       10.86        8.98      1.95 o
  -5   8  17       57.30       53.27      2.38 o
  -4   8  17        2.09        2.87      1.54 o
  -3   8  17       15.56       18.82      2.10 o
  -2   8  17        2.63        2.46      1.57 o
  -1   8  17      161.81      142.42      5.05 o
   0   8  17      174.76      159.44      6.07 o
   1   8  17      158.12      146.47      4.50 o
   2   8  17        3.29        1.94      1.59 o
   3   8  17       15.01       19.52      2.09 o
   4   8  17        3.36        2.05      2.20 o
   5   8  17       54.16       58.67      3.13 o
  -5   9  17        1.54        3.01      3.54 o
  -4   9  17        1.65        2.07      1.52 o
  -3   9  17       15.43       11.82      1.81 o
  -2   9  17       51.27       40.03      2.53 o
  -1   9  17       24.45       21.82      2.25 o
   0   9  17       62.17       62.95      4.49 o
   1   9  17       27.45       25.46      2.37 o
   2   9  17       47.58       41.03      2.58 o
   3   9  17       18.83       21.56      2.99 o
   4   9  17        2.39        2.66      1.86 o
   5   9  17        1.56        3.15      2.05 o
  -4  10  17        9.52       10.12      2.01 o
  -3  10  17       37.27       30.07      2.21 o
  -2  10  17       41.55       35.38      3.12 o
  -1  10  17       28.23       25.59      3.09 o
   0  10  17        4.99        6.34      3.77 o
   1  10  17       29.60       29.67      3.40 o
   2  10  17       40.60       39.35      3.66 o
   3  10  17       35.45       27.95      2.38 o
   4  10  17        8.27       12.19      2.22 o
  -2  11  17        0.84        2.44      1.47 o
  -1  11  17        7.28        5.94      1.77 o
   0  11  17        9.26       12.83      3.90 o
   1  11  17        8.06        7.53      3.02 o
   2  11  17        1.40       -0.06      2.70 o
   0   0  18      220.35      231.86      8.34 o
   1   0  18      562.60      593.28     14.06 o
   2   0  18       21.12       20.64      2.22 o
   3   0  18      239.91      273.83      4.31 o
   4   0  18        4.24        3.77      1.87 o
   5   0  18       43.16       37.33      2.65 o
   6   0  18       17.92       12.83      1.68 o
   7   0  18        1.76       -0.01      1.77 o
  -7   1  18       44.72       47.64      3.82 o
  -6   1  18       21.37       18.23      1.78 o
  -5   1  18      101.05      109.27      3.59 o
  -4   1  18        5.61        4.48      2.37 o
  -3   1  18       30.25       33.17      2.72 o
  -2   1  18       41.92       40.87      2.53 o
  -1   1  18       24.73       16.75      2.09 o
   0   1  18        5.62        6.71      1.84 o
   1   1  18       25.33       14.93      2.18 o
   2   1  18       40.27       38.09      2.35 o
   3   1  18       23.35       25.63      2.04 o
   4   1  18        8.95        7.09      1.89 o
   5   1  18      103.75      110.69      3.26 o
   6   1  18       20.94       18.35      1.80 o
   7   1  18       43.49       46.83      3.46 o
  -7   2  18       10.38        9.94      3.25 o
  -6   2  18       11.24        8.11      1.51 o
  -5   2  18       63.38       61.29      3.08 o
  -4   2  18      194.94      189.26      5.11 o
  -3   2  18      152.59      139.95      4.70 o
  -2   2  18      116.74      115.32      4.47 o
  -1   2  18      181.04      173.60      4.47 o
   0   2  18       37.25       43.03      3.29 o
   1   2  18      198.37      199.00      5.39 o
   2   2  18      108.09      105.46      3.25 o
   3   2  18      135.51      119.12      5.46 o
   4   2  18      187.08      170.80      5.42 o
   5   2  18       64.96       65.23      2.49 o
   6   2  18        8.80        5.74      1.48 o
  -6   3  18        7.77        6.14      1.90 o
  -5   3  18       63.89       59.30      3.07 o
  -4   3  18       77.15       65.34      3.69 o
  -3   3  18      120.79      130.95      4.61 o
  -2   3  18      162.81      144.02      3.78 o
  -1   3  18       88.34       90.04      3.26 o
   0   3  18        0.74       -0.05      2.15 o
   1   3  18       79.21       73.28      2.92 o
   2   3  18      153.21      138.12      4.48 o
   3   3  18      110.63      125.54      5.12 o
   4   3  18       68.01       55.90      3.67 o
   5   3  18       68.19       65.54      2.60 o
   6   3  18        6.14        5.10      1.52 o
  -6   4  18       11.28        9.91      1.92 o
  -5   4  18       90.06       83.58      3.62 o
  -4   4  18        6.05        8.09      2.38 o
  -3   4  18       51.29       39.36      2.82 o
  -2   4  18       38.99       35.22      2.50 o
  -1   4  18      186.77      187.31      5.75 o
   0   4  18      200.55      206.28      4.19 o
   1   4  18      187.39      175.56      4.26 o
   2   4  18       34.08       34.23      2.36 o
   3   4  18       51.02       42.04      2.51 o
   4   4  18        4.77        6.20      1.92 o
   5   4  18       84.15       83.60      3.02 o
   6   4  18       13.92        8.50      1.62 o
  -6   5  18       14.34       11.93      1.68 o
  -5   5  18        8.62       12.82      2.26 o
  -4   5  18       20.04       24.28      2.78 o
  -3   5  18       81.73       72.14      3.30 o
  -2   5  18       23.95       23.51      2.85 o
  -1   5  18      163.81      164.85      4.25 o
   0   5  18        6.64        5.47      1.95 o
   1   5  18      157.07      162.41      3.79 o
   2   5  18       29.61       30.86      2.23 o
   3   5  18       87.69       86.53      3.03 o
   4   5  18       24.69       32.64      2.67 o
   5   5  18        6.52        8.45      1.85 o
   6   5  18       14.19       13.06      1.78 o
  -6   6  18        3.76        1.51      1.88 o
  -5   6  18       57.67       56.59      3.18 o
  -4   6  18        3.37        1.53      2.12 o
  -3   6  18       40.89       35.50      2.94 o
  -2   6  18      131.23      130.58      4.61 o
  -1   6  18       98.05       83.75      2.69 o
   0   6  18       54.97       50.05      3.16 o
   1   6  18       94.16       88.32      3.03 o
   2   6  18      122.28      131.15      3.18 o
   3   6  18       42.11       37.62      2.48 o
   4   6  18        2.83        1.18      2.02 o
   5   6  18       53.17       55.14      2.84 o
   6   6  18        5.04        3.63      3.31 o
  -5   7  18       21.75       19.54      1.89 o
  -4   7  18       25.76       20.64      2.22 o
  -3   7  18       33.00       25.96      2.63 o
  -2   7  18       16.59       12.43      2.29 o
  -1   7  18        3.70        4.35      1.97 o
   0   7  18        6.39        7.44      2.14 o
   1   7  18        2.14        3.03      1.90 o
   2   7  18       19.54       15.72      1.72 o
   3   7  18       30.79       26.85      2.15 o
   4   7  18       29.11       27.50      2.11 o
   5   7  18       22.65       23.47      2.48 o
  -5   8  18       34.40       30.30      3.19 o
  -4   8  18        5.20        4.74      1.42 o
  -3   8  18       42.41       34.29      2.61 o
  -2   8  18       79.23       63.44      4.24 o
  -1   8  18       10.07        6.91      2.24 o
   0   8  18        2.89        1.61      1.90 o
   1   8  18       12.63        8.24      2.02 o
   2   8  18       86.36       76.04      3.73 o
   3   8  18       39.85       35.72      2.45 o
   4   8  18        5.52        4.80      1.96 o
   5   8  18       30.39       37.49      4.41 o
  -4   9  18       71.43       62.14      4.19 o
  -3   9  18        2.80        1.20      1.76 o
  -2   9  18       18.87       20.69      2.68 o
  -1   9  18        3.29        2.25      2.34 o
   0   9  18       32.04       23.17      2.34 o
   1   9  18        3.85        2.24      1.80 o
   2   9  18       16.63       18.24      2.87 o
   3   9  18        2.20        2.70      1.78 o
   4   9  18       73.22       72.57      3.72 o
  -3  10  18        4.88        2.72      3.23 o
  -2  10  18        5.51        5.34      2.83 o
  -1  10  18       13.41       13.94      2.38 o
   0  10  18        8.87        5.50      1.84 o
   1  10  18       13.79       11.43      3.47 o
   2  10  18        4.81        3.28      2.97 o
   3  10  18        5.40        8.36      2.93 o
   0  11  18        9.21        9.67      2.89 o
   1   0  19      144.20      172.07      4.86 o
   2   0  19      291.42      309.29      6.28 o
   3   0  19        3.36        1.38      1.97 o
   4   0  19        6.28        4.12      1.96 o
   5   0  19        0.17       -0.61      1.68 o
   6   0  19       20.35       24.86      2.19 o
  -6   1  19        1.99        1.59      1.48 o
  -5   1  19       52.65       55.66      2.75 o
  -4   1  19       24.81       20.29      2.31 o
  -3   1  19       29.68       22.80      2.45 o
  -2   1  19      177.35      187.21      5.89 o
  -1   1  19       21.75       19.86      2.26 o
   0   1  19      570.51      578.76      8.02 o
   1   1  19       28.91       30.85      2.42 o
   2   1  19      180.53      192.90      3.81 o
   3   1  19       32.00       24.09      2.48 o
   4   1  19       23.50       20.12      2.02 o
   5   1  19       57.23       61.96      2.56 o
   6   1  19        2.48        1.41      1.54 o
  -6   2  19       37.44       34.18      2.06 o
  -5   2  19       10.40        9.01      1.91 o
  -4   2  19        7.88        6.79      2.30 o
  -3   2  19       97.43       94.25      3.96 o
  -2   2  19      193.01      190.17      5.09 o
  -1   2  19       77.75       66.61      2.96 o
   0   2  19       44.17       42.45      2.84 o
   1   2  19       78.88       67.57      3.34 o
   2   2  19      201.45      217.17      4.36 o
   3   2  19      104.07      103.39      3.60 o
   4   2  19       10.13        7.65      2.16 o
   5   2  19        9.55        7.73      1.66 o
   6   2  19       35.11       33.91      4.10 o
  -6   3  19       32.50       26.83      2.15 o
  -5   3  19       81.91       79.66      3.04 o
  -4   3  19       74.94       71.57      3.24 o
  -3   3  19       52.84       50.53      3.00 o
  -2   3  19       32.54       36.76      2.49 o
  -1   3  19       43.87       41.59      2.38 o
   0   3  19      679.84      698.72     17.91 o
   1   3  19       45.36       46.71      2.98 o
   2   3  19       33.44       36.34      2.29 o
   3   3  19       54.70       50.09      3.22 o
   4   3  19       67.26       61.67      2.99 o
   5   3  19       91.05      101.61      3.62 o
   6   3  19       34.01       29.32      3.08 o
  -6   4  19       36.61       31.59      2.31 o
  -5   4  19       17.90       16.61      1.96 o
  -4   4  19        1.69        2.91      2.10 o
  -3   4  19       29.11       27.10      2.50 o
  -2   4  19      182.06      157.60      4.96 o
  -1   4  19       78.54       77.92      2.83 o
   0   4  19      222.68      228.14      4.93 o
   1   4  19       78.50       81.65      2.96 o
   2   4  19      170.20      163.42      3.71 o
   3   4  19       32.67       33.75      2.46 o
   4   4  19        1.17       -0.33      1.84 o
   5   4  19       18.33       19.85      2.17 o
   6   4  19       33.56       35.53      3.14 o
  -5   5  19        0.55       -0.48      1.65 o
  -4   5  19        4.56        1.44      2.05 o
  -3   5  19       14.55       12.74      2.09 o
  -2   5  19       60.19       54.52      2.94 o
  -1   5  19       97.85       89.13      3.16 o
   0   5  19        0.16        0.54      1.70 o
   1   5  19       97.24       93.67      3.14 o
   2   5  19       61.96       62.06      2.61 o
   3   5  19       13.06       12.27      1.80 o
   4   5  19        3.15        1.42      1.74 o
   5   5  19        0.37        0.34      1.59 o
  -5   6  19       27.56       28.68      2.29 o
  -4   6  19        3.03        1.59      1.90 o
  -3   6  19        1.77        1.20      1.99 o
  -2   6  19       49.70       45.02      2.70 o
  -1   6  19       28.86       26.01      3.07 o
   0   6  19       16.04       14.24      2.18 o
   1   6  19       33.35       31.01      2.42 o
   2   6  19       48.11       46.61      2.39 o
   3   6  19        3.65        3.54      1.72 o
   4   6  19        3.05        3.12      1.54 o
   5   6  19       27.14       29.96      2.58 o
  -4   7  19        0.16       -0.33      1.68 o
  -3   7  19       13.35       10.46      2.02 o
  -2   7  19       29.74       23.69      2.15 o
  -1   7  19       23.38       18.84      3.10 o
   0   7  19        0.87        0.66      1.92 o
   1   7  19       22.64       18.09      2.11 o
   2   7  19       29.63       25.62      1.98 o
   3   7  19       14.30       11.71      1.77 o
   4   7  19        0.01        0.77      1.47 o
  -4   8  19       12.33       11.12      3.44 o
  -3   8  19       18.54       19.07      1.76 o
  -2   8  19       82.07       68.57      2.98 o
  -1   8  19        5.05        6.45      2.20 o
   0   8  19        0.02        1.37      1.78 o
   1   8  19        6.56        4.84      1.91 o
   2   8  19       82.55       79.52      4.45 o
   3   8  19       19.34       21.91      1.95 o
   4   8  19       13.29       12.78      3.12 o
  -3   9  19        7.70        4.12      3.45 o
  -2   9  19        2.20        5.18      3.46 o
  -1   9  19       33.03       23.29      3.01 o
   0   9  19       63.29       67.96      3.65 o
   1   9  19       35.42       25.68      3.05 o
   2   9  19        2.28        2.29      2.17 o
   3   9  19        8.14        3.99      2.74 o
   0  10  19       30.15       23.92      3.77 o
   0   0  20       44.27       46.38      3.51 o
   1   0  20       18.74       17.09      1.95 o
   2   0  20        0.02       -0.59      1.84 o
   3   0  20      140.33      151.01      6.62 o
   4   0  20        8.22        7.03      1.90 o
   5   0  20       31.31       34.04      2.01 o
  -5   1  20       44.89       36.14      2.25 o
  -4   1  20       65.62       66.71      2.87 o
  -3   1  20       24.68       24.74      2.32 o
  -2   1  20        8.51       10.24      2.12 o
  -1   1  20       12.95       13.00      1.73 o
   0   1  20       15.66       13.93      1.68 o
   1   1  20       11.10       11.28      1.76 o
   2   1  20       10.20       11.76      1.89 o
   3   1  20       27.25       25.56      2.81 o
   4   1  20       68.08       68.97      7.18 o
   5   1  20       42.67       35.57      1.99 o
  -5   2  20        2.46        5.32      1.59 o
  -4   2  20        5.11        4.20      1.86 o
  -3   2  20      140.07      133.07      3.81 o
  -2   2  20      156.90      149.16      5.01 o
  -1   2  20      295.77      307.51     10.63 o
   0   2  20       45.18       51.98      2.28 o
   1   2  20      283.51      295.23      6.95 o
   2   2  20      166.27      172.64      4.25 o
   3   2  20      138.76      143.90      4.43 o
   4   2  20        4.39        5.31      2.16 o
   5   2  20        2.07        5.05      2.12 o
  -5   3  20       17.26       15.16      1.78 o
  -4   3  20       54.61       52.66      2.47 o
  -3   3  20       32.78       30.74      2.52 o
  -2   3  20        5.18        5.87      1.82 o
  -1   3  20       18.61       16.34      2.02 o
   0   3  20        1.00        2.14      2.09 o
   1   3  20       22.21       18.31      2.26 o
   2   3  20        6.12        6.59      1.68 o
   3   3  20       32.54       31.21      2.45 o
   4   3  20       50.13       49.17      2.65 o
   5   3  20       14.02       12.04      2.34 o
  -5   4  20       14.37       12.32      1.74 o
  -4   4  20        1.02        0.83      1.78 o
  -3   4  20       33.03       29.59      2.41 o
  -2   4  20       29.52       24.45      2.18 o
  -1   4  20       20.08       19.09      1.84 o
   0   4  20       27.03       30.05      2.53 o
   1   4  20       22.62       21.54      2.30 o
   2   4  20       34.94       35.11      2.26 o
   3   4  20       37.16       31.12      2.11 o
   4   4  20        1.93        1.30      1.86 o
   5   4  20       13.29       15.14      2.27 o
  -4   5  20       24.50       25.39      2.08 o
  -3   5  20       30.84       24.56      2.26 o
  -2   5  20       25.23       22.64      2.06 o
  -1   5  20       92.64       83.65      2.99 o
   0   5  20       25.11       24.30      2.78 o
   1   5  20      100.75       90.94      3.63 o
   2   5  20       25.55       23.35      1.98 o
   3   5  20       29.09       24.59      1.86 o
   4   5  20       24.49       27.08      2.08 o
  -4   6  20       11.53       12.21      1.76 o
  -3   6  20        3.83        3.86      1.69 o
  -2   6  20       32.22       30.35      2.14 o
  -1   6  20       37.24       40.79      2.52 o
   0   6  20      132.08      139.83      5.14 o
   1   6  20       38.12       42.90      2.50 o
   2   6  20       35.68       34.50      2.07 o
   3   6  20        3.18        2.78      1.47 o
   4   6  20       10.59        9.43      1.56 o
  -3   7  20        8.99        6.49      1.58 o
  -2   7  20       11.09       10.62      2.04 o
  -1   7  20        9.32        6.76      1.99 o
   0   7  20       15.20       18.49      2.12 o
   1   7  20       12.46        8.37      1.97 o
   2   7  20        9.73       10.30      1.71 o
   3   7  20        8.62        4.86      1.53 o
  -2   8  20       24.47       20.47      3.19 o
  -1   8  20        5.05        5.69      2.02 o
   0   8  20        5.59       -0.74      1.77 o
   1   8  20        5.26        5.66      1.90 o
   2   8  20       24.13       24.74      2.87 o
   1   0  21      116.88      115.48      3.48 o
   2   0  21       31.87       41.91      2.22 o
   3   0  21       18.88       15.89      2.20 o
   4   0  21        6.76        7.92      1.82 o
   5   0  21        7.93        5.79      2.08 o
  -5   1  21       30.59       36.77      7.54 o
  -4   1  21        1.84        0.77      1.51 o
  -3   1  21       29.45       29.08      2.71 o
  -2   1  21       31.61       29.96      2.49 o
  -1   1  21        1.40        1.50      1.79 o
   0   1  21        5.81        4.67      1.45 o
   1   1  21        2.49       -0.09      1.50 o
   2   1  21       36.06       34.99      2.10 o
   3   1  21       30.83       27.04      2.70 o
   4   1  21        2.51        2.53      2.00 o
   5   1  21       31.18       30.13      3.11 o
  -4   2  21       15.12       11.56      1.74 o
  -3   2  21        7.14        7.41      1.65 o
  -2   2  21       51.29       43.39      3.01 o
  -1   2  21       36.29       31.06      2.01 o
   0   2  21        5.28        8.14      2.04 o
   1   2  21       31.93       29.64      2.17 o
   2   2  21       55.53       49.43      2.79 o
   3   2  21        8.11        8.04      2.17 o
   4   2  21       15.65       14.88      2.06 o
  -4   3  21        7.06        8.16      1.67 o
  -3   3  21       23.51       14.35      1.97 o
  -2   3  21       73.38       74.82      4.09 o
  -1   3  21       18.75       18.74      2.08 o
   0   3  21        2.99        3.58      1.70 o
   1   3  21       16.12       15.11      1.92 o
   2   3  21       75.18       79.65      3.55 o
   3   3  21       24.45       20.48      2.34 o
   4   3  21        6.63       12.93      1.96 o
  -4   4  21       47.66       46.86      2.30 o
  -3   4  21        3.36        4.63      1.67 o
  -2   4  21       39.79       33.79      2.14 o
  -1   4  21       14.99       14.14      2.03 o
   0   4  21        2.41        2.16      1.88 o
   1   4  21       17.71       14.66      2.05 o
   2   4  21       38.85       39.29      1.99 o
   3   4  21        2.24        2.75      1.65 o
   4   4  21       48.30       51.07      2.65 o
  -3   5  21        1.41        0.74      1.53 o
  -2   5  21       13.61       15.21      1.73 o
  -1   5  21       16.12       12.72      1.94 o
   0   5  21        5.06        5.83      2.17 o
   1   5  21       14.02       11.74      2.27 o
   2   5  21       14.59       17.08      1.92 o
   3   5  21        0.82        1.76      1.45 o
  -3   6  21       12.33        7.17      2.13 o
  -2   6  21       17.64       12.63      2.17 o
  -1   6  21       15.87       14.15      2.06 o
   0   6  21       50.03       54.70      4.05 o
   1   6  21       17.00       14.22      1.75 o
   2   6  21       17.95       15.50      1.71 o
   3   6  21       10.42        9.38      2.21 o
  -2   7  21       10.94        2.96      4.25 o
  -1   7  21        6.80        5.22      1.74 o
   0   7  21       19.72       12.88      2.41 o
   1   7  21        6.13        4.52      1.64 o
   2   7  21       11.72        7.52      3.86 o
   0   0  22       10.13        6.74      1.73 o
   1   0  22       21.08       18.45      1.72 o
   2   0  22       74.26       67.85      3.12 o
   3   0  22       79.88       68.10      5.65 o
   4   0  22        1.46        3.31      1.93 o
  -3   1  22       26.85       26.45      2.14 o
  -2   1  22       62.87       56.82      2.96 o
  -1   1  22        1.58        0.03      1.73 o
   0   1  22      107.36       92.70      4.56 o
   1   1  22        2.61        2.31      1.48 o
   2   1  22       63.97       55.57      3.10 o
   3   1  22       29.23       32.18      3.31 o
   4   1  22       28.10       28.58      4.40 o
  -3   2  22       10.78        5.72      1.51 o
  -2   2  22       11.99        9.70      1.66 o
  -1   2  22       12.35       10.63      1.92 o
   0   2  22      193.98      186.57      4.99 o
   1   2  22       11.03        9.35      1.52 o
   2   2  22       11.39        6.93      1.86 o
   3   2  22       10.71        8.45      1.91 o
  -3   3  22        5.73        8.04      1.45 o
  -2   3  22       17.81       16.51      1.84 o
  -1   3  22        6.33        5.46      1.79 o
   0   3  22        9.52        7.95      1.87 o
   1   3  22        5.87        7.02      1.62 o
   2   3  22       15.20       15.50      1.98 o
   3   3  22        7.43        7.77      1.72 o
  -3   4  22       24.29       18.49      2.24 o
  -2   4  22       11.06        9.79      1.74 o
  -1   4  22       25.13       23.84      3.14 o
   0   4  22       56.80       53.37      3.09 o
   1   4  22       25.31       22.62      2.08 o
   2   4  22       10.78       12.32      1.77 o
   3   4  22       23.90       26.39      2.69 o
  -2   5  22       16.85       14.56      2.69 o
  -1   5  22       24.40       21.52      2.15 o
   0   5  22       21.64       23.27      2.65 o
   1   5  22       23.35       21.33      1.94 o
   2   5  22       16.88       17.01      2.32 o
   0   6  22       53.30       46.49      4.52 o
   1   0  23        9.59        6.85      1.49 o
   2   0  23       48.23       39.64      3.56 o
  -2   1  23        4.83        4.65      2.34 o
  -1   1  23        8.24        8.02      1.85 o
   0   1  23        8.10        6.13      1.87 o
   1   1  23        8.22        7.94      1.70 o
   2   1  23        3.33        3.36      2.09 o
  -2   2  23       27.82       26.15      4.49 o
  -1   2  23       17.17       11.81      1.96 o
   0   2  23        0.51        0.46      1.72 o
   1   2  23       15.14       13.79      2.05 o
  -1   3  23       67.24       54.31      3.82 o
   0   3  23       10.15       11.15      4.18 o
   1   3  23       70.06       56.63      3.90 o
 
